# Supplementary material for: Pseudomonas Species Isolated From Lotus Nodules Are Genetically Diverse and Promote Plant Growth
Source: Environ Microbiol. 2025 Feb 27;27(3):e70066. doi: 10.1111/1462-2920.70066 (PMC11868405; doi:10.1111/1462-2920.70066)
Supplement: Supplementary file 1 — Data S1. [file EMI-27-e70066-s002.xlsx]

## Sheet: Summary
Appendix
TABLE S1 Strains used in this study.
TABLE S2 Strains used in the phylogenetic and the plant growth promoting traits annotation analyses.
TABLE S3 Genome information of nodule-isolated Pseudomonas.
TABLE S4 Genes used for the construction of the core genome phylogenomic tree.
TABLE S5 FastANI analysis of nodule-isolated Pseudomonas strains with closely related type strains.
TABLE S6 OrthoANI analysis of Pseudomonas strains LLb11B, PLb12AT, and QLb11B with closely related type strains.
TABLE S7 Digital DNA-DNA hybridisation analysis of Pseudomonas strains LLb11B, PLb12AT, and QLb11B with closely related type strains.
TABLE S8 Species assignment of Pseudomonas strain PLb12AT by the GTDB-Tk database.
TABLE S9 Phenotypic characterisation of Pseudomonas monachiensis sp. nov.
TABLE S10 API® 20 NE assay results.
TABLE S11 Functional plant growth promoting trait counts predicted by the PGPT-Pred tool on the PLaBAse server.
TABLE S12 Indole-3-acetic acid biosynthetic pathways and gene distribution in nodule-isolated Pseudomonas and their closest type strains.

## Sheet: TABLE S1
TABLE S1 Strains used in this study.
Strain	Isolation origin	Medium	Reference
Pseudomonas alvandae BP11-1-1	Lotus burttii nodule (Soil 2)	LB	This study
Pseudomonas azerbaijanorientalis LLb12B	Lotus burttii nodule (Soil 1)	LB	This study
Pseudomonas azerbaijanorientalis PLb11B	Lotus burttii nodule (Soil 1)	LB	(Crosbie et al., 2022)
Pseudomonas azerbaijanorientalis QLc11A	Lotus corniculatus nodule (Soil 1)	LB	This study
Pseudomonas marginalis Qb1D1	Lotus burttii nodule (Soil 1)	LB	This study
Pseudomonas marginalis Qb1D2	Lotus burttii nodule (Soil 1)	LB	This study
Pseudomonas monachiensis LLb11B	Lotus burttii nodule (Soil 1)	LB	This study
Pseudomonas monachiensis PLb12AT	Lotus burttii nodule (Soil 1)	LB	This study
Pseudomonas monachiensis QLb11B	Lotus burttii nodule (Soil 1)	LB	This study
Pseudomonas zarinae Lb2C1-1	Lotus burttii nodule (Soil 2)	LB	This study
Pseudomonas zarinae Lb2C2	Lotus burttii nodule (Soil 2)	LB	(Crosbie et al., 2022)
Pseudomonas zarinae Qb2C1	Lotus burttii nodule (Soil 2)	LB	This study
Pseudomonas zarinae Qb2C2	Lotus burttii nodule (Soil 2)	LB	This study
Pseudomonas zarinae Yb2C2	Lotus burttii nodule (Soil 2)	LB	This study
Mesorhizobium sp. DC-1.5	Lotus burttii nodule (Soil 2)	20Q	(Crosbie et al., 2022)
Pseudomonas jessenii DSM 17150T	mineral water, obtained from DSMZa	LB	(Verhille et al., 1999)
Pseudomonas laurylsulfativorans AP3_22T	soil, obtained from DSMZa	LB	(Furmanczyk et al., 2018)
aDSMZ: Leibniz Institute DSMZ · German Collection of Microorganisms and Cell Cultures GmbH

## Sheet: TABLE S2
TABLE S2 Strains used in the phylogenetic and the plant growth promoting traits annotation analyses.
Strain	Genome size (bp)	Gene count	NCBI accession	Use	References
Pseudomonas aeruginosa M18	6327754	5878	GCF_000226155.1	PGPT annotation	Shen et al., 2013
Pseudomonas agronomica SAICEU22T	6158284	5902	GCF_025917275.1	phylogenetic analysis	Robas Mora et al., 2023
Pseudomonas alvandae BP11-1-1	6418901	5726	JBJNPE000000000	phylogenetic analysis, PGPT annotation, and KEGG annotation	This study
Pseudomonas alvandae SWRI17T	6307666	5691	GCF_019141525.1	phylogenetic analysis, PGPT annotation, and KEGG annotation	Girard et al., 2021
Pseudomonas anguilliseptica DSM 12111T	5229617	5173	GCF_900105355.1	phylogenetic analysis	Girard et al., 2021
Pseudomonas argentinensis SA190	5076637	4638	GCF_001839655.2	PGPT annotation	Lafi et al., 2016
Pseudomonas arsenicoxydans CECT 7543T	6502978	6017	GCF_900103875.1	phylogenetic analysis	Girard et al., 2021
Pseudomonas asgharzadehiana SWRI132T	6107031	5601	GCF_019139815.1	phylogenetic analysis and PGPT annotation	Girard et al., 2021
Pseudomonas azerbaijanoccidentalis SWRI74T	6748268	6218	GCF_019145495.1	phylogenetic analysis	Girard et al., 2021
Pseudomonas azerbaijanorientalis LLb12B	6473720	5878	JBJNUX000000000	phylogenetic analysis, PGPT annotation, and KEGG annotation	This study
Pseudomonas azerbaijanorientalis PLb11B	6527783	5933	JBJNUY000000000	phylogenetic analysis, PGPT annotation, and KEGG annotation	Crosbie et al., 2022
Pseudomonas azerbaijanorientalis QLc11A	6493343	5884	JBJNUZ000000000	phylogenetic analysis, PGPT annotation, and KEGG annotation	This study
Pseudomonas azerbaijanorientalis SWRI123T	6228218	5660	GCF_019139795.1	phylogenetic analysis, PGPT annotation, and KEGG annotation	Girard et al., 2021
Pseudomonas baetica LMG 25716T	6902809	6248	GCF_002813455.1	phylogenetic analysis	Girard et al., 2021
Pseudomonas bijieensis L22-9T	6730360	6004	GCF_013347965.1	phylogenetic analysis and PGPT annotation	Liang et al., 2021
Pseudomonas botevensis COW3T	6448667	5866	GCF_019145475.1	PGPT annotation	Omoboye et al., 2019
Pseudomonas brassicacearum 3Re2-7	6738544	6026	GCF_008370715.1	PGPT annotation	Nelkner et al., 2019
Pseudomonas brassicacearum LMG 21623	6776659	6057	GCF_900103245.1	PGPT annotation	Girard et al., 2021
Pseudomonas canavaninivorans HB002T	6189125	5576	GCF_016405165.1	PGPT annotation	Hauth et al., 2022
Pseudomonas capeferrum WCS358T	5937079	5400	GCF_000731675.1	PGPT annotation	Berendsen et al., 2015
Pseudomonas chlororaphis PCL1606	6646309	6078	GCF_000963835.1	PGPT annotation	Calderón et al., 2015
Pseudomonas corrugata NCPPB 2445T	6046273	5398	GCF_003699065.1	phylogenetic analysis and PGPT annotation	Girard et al., 2021
Pseudomonas crudilactis UCMA 17988T	6643144	6013	GCF_013433315.1	phylogenetic analysis	Girard et al., 2021
Pseudomonas cyclaminis MAFF 301449T	6614955	6219	GCF_015163715.1	phylogenetic analysis and PGPT annotation	Girard et al., 2021
Pseudomonas donghuensis P482	5656185	5286	GCF_000696345.2	PGPT annotation	Krzyżanowska et al., 2021
Pseudomonas eucalypticola NP-1T	6372924	5809	GCF_013374995.1	PGPT annotation	Liu et al., 2021
Pseudomonas fluorescens UM270	6047974	5663	GCF_000836415.1	PGPT annotation	Hernández-Salmerón et al., 2016
Pseudomonas frederiksbergensis LMG 19851T	6394336	5890	GCF_900105495.1	phylogenetic analysis	Girard et al., 2021
Pseudomonas fulva PS9.1	4822642	4434	GCF_011777485.1	PGPT annotation	Adeniji et al., 2020
Pseudomonas grimontii DSM 17515T	7040197	6521	GCF_007858185.1	phylogenetic analysis and PGPT annotation	Girard et al., 2021
Pseudomonas hormoni G20-18T	6481491	6031	GCF_018502625.1	phylogenetic analysis	Sorty et al., 2023
Pseudomonas izuensis IzPS43_3003T	6865466	6276	GCF_009861505.1	phylogenetic analysis	Girard et al., 2021
Pseudomonas jessenii DSM 17150T	6537206	5972	GCF_002236115.1	phylogenetic analysis, PGPT annotation, and KEGG annotation	Girard et al., 2021
Pseudomonas kilonensis DSM 13647T	6385813	5675	GCF_001269885.1	phylogenetic analysis and PGPT annotation	Girard et al., 2021
Pseudomonas koreensis CRS05-R5	5991225	5442	GCF_001654515.1	PGPT annotation	Lin et al., 2016
Pseudomonas laurylsulfatiphila AP3_16T	6684644	5989	GCF_002934665.1	phylogenetic analysis and PGPT annotation	Girard et al., 2021
Pseudomonas laurylsulfativorans AP3_22T	6686052	6049	GCF_002906155.1	phylogenetic analysis, PGPT annotation, and KEGG annotation	Girard et al., 2021
Pseudomonas lutea LMG 21974T	5421602	5094	GCF_900110795.1	PGPT annotation	Kwak et al., 2016
Pseudomonas mandelii LMG 21607T	7041758	6457	GCF_900106065.1	phylogenetic analysis	Girard et al., 2021
Pseudomonas marginalis DSM 13124T	7184449	6726	GCF_007858155.1	phylogenetic analysis, PGPT annotation, and KEGG annotation	Girard et al., 2021
Pseudomonas marginalis Qb1D1	7006454	6438	JBJNPF000000000	phylogenetic analysis, PGPT annotation, and KEGG annotation	This study
Pseudomonas marginalis Qb1D2	6930893	6344	JBJNPG000000000	phylogenetic analysis, PGPT annotation, and KEGG annotation	This study
Pseudomonas marvdashtae SWRI102T	5899198	5364	GCF_014268655.2	phylogenetic analysis and PGPT annotation	Girard et al., 2021
Pseudomonas mediterranea S58	6486667	5722	GCF_009818265.1	PGPT annotation	Gu et al., 2020
Pseudomonas mohnii DSM 18327T	6592588	6095	GCF_900105115.1	phylogenetic analysis	Girard et al., 2021
Pseudomonas monachiensis LLb11B	6226428	5650	JBJWFC000000000	phylogenetic analysis, PGPT annotation, and KEGG annotation	This study
Pseudomonas monachiensis PLb12AT	6230891	5643	JBJVNW000000000	phylogenetic analysis, PGPT annotation, and KEGG annotation	This study
Pseudomonas monachiensis QLb11B	6230222	5654	JBJVNX000000000	phylogenetic analysis, PGPT annotation, and KEGG annotation	This study
Pseudomonas moorei DSM 12647T	6546438	6087	GCF_900102045.1	phylogenetic analysis and PGPT annotation	Girard et al., 2021
Pseudomonas mosselii BS011	5751088	5248	GCF_002309555.1	PGPT annotation	Wu et al., 2018
Pseudomonas ogarae F113T	6845832	6127	GCF_000237065.1	phylogenetic analysis	Garrido-Sanz et al., 2021
Pseudomonas orientalis F9	5986236	5347	GCF_002934065.1	PGPT annotation	Zengerer et al., 2018
Pseudomonas oryziphila 1257T	6049604	5537	GCF_003940825.1	PGPT annotation	Yang et al., 2021
Pseudomonas parafulva PRS09-11288	4690783	4234	GCF_002021815.1	PGPT annotation	Zhang et al., 2019
Pseudomonas peli DSM 17833T	4487120	4324	GCF_900099645.1	phylogenetic analysis	Girard et al., 2021
Pseudomonas poae RE*1-1-14	5512241	4915	GCF_000336465.1	PGPT annotation	Zachow et al., 2015
Pseudomonas protegens Cab57	6827892	6252	GCF_000828695.1	PGPT annotation	Takeuchi et al., 2014
Pseudomonas protegens CHA0T	6867980	6268	GCF_000397205.1	PGPT annotation	Jousset et al., 2014
Pseudomonas protegens Pf-5	7074893	6401	GCF_000012265.1	PGPT annotation	Setten et al., 2013
Pseudomonas putida PCL1760	6002785	5410	GCF_024125675.1	PGPT annotation	Afordoanyi et al., 2022
Pseudomonas reinekei MT1T	6249573	5772	GCF_001945365.1	phylogenetic analysis	Girard et al., 2021
Pseudomonas rhizophila S211T	5948615	5365	GCF_003033885.1	phylogenetic analysis and PGPT annotation	Hassen et al., 2018
Pseudomonas sessilinigenes CMR12aT	6879672	6267	GCF_019139855.1	PGPT annotation	Perneel et al., 2007
Pseudomonas simiae WCS417	6169071	5694	GCF_000698265.1	PGPT annotation	Pieterse et al., 2021
Pseudomonas sivasensis P7T	6392895	5859	GCF_013778505.1	phylogenetic analysis and PGPT annotation	Girard et al., 2021
Pseudomonas tensinigenes ZA 5.3T	6621778	5950	GCF_014268445.2	phylogenetic analysis	Girard et al., 2021
Pseudomonas thivervalensis LMG 21626T	6551379	5817	GCF_001637285.1	phylogenetic analysis and PGPT annotation	Girard et al., 2021
Pseudomonas thivervalensis SC5	6592350	5850	GCF_003293325.1	PGPT annotation	Nascimento et al., 2021
Pseudomonas tohonis Q4-3	6541745	5954	GCF_027915295.1	PGPT annotation	Wang et al., 2023
Pseudomonas triticicola SWRI88T	5820959	5195	GCF_019145375.1	phylogenetic analysis	Girard et al., 2021
Pseudomonas veronii R4	6607341	6108	GCF_000836475.1	PGPT annotation	Montes et al., 2016
Pseudomonas viciae 11K1T	6682832	5898	GCF_004786035.1	phylogenetic analysis and PGPT annotation	Zhao et al., 2019
Pseudomonas zarinae Lb2C1-1	6771581	5962	JBKQWP000000000	phylogenetic analysis, PGPT annotation, and KEGG annotation	This study
Pseudomonas zarinae Lb2C2	6770323	5972	JBKQWQ000000000	phylogenetic analysis, PGPT annotation, and KEGG annotation	Crosbie et al., 2022
Pseudomonas zarinae Qb2C1	6778002	5966	JBKQWS000000000	phylogenetic analysis, PGPT annotation, and KEGG annotation	This study
Pseudomonas zarinae Qb2C2	6779282	5966	JBKQWT000000000	phylogenetic analysis, PGPT annotation, and KEGG annotation	This study
Pseudomonas zarinae SWRI108T	6551245	5857	GCF_014268695.2	phylogenetic analysis, PGPT annotation, and KEGG annotation	Girard et al., 2021
Pseudomonas zarinae Yb2C2	6777872	5963	JBKQWR000000000	phylogenetic analysis, PGPT annotation, and KEGG annotation	This study
Pseudomonas zeae OE 48.2T	6630739	5893	GCF_014268485.2	phylogenetic analysis	Girard et al., 2021

## Sheet: TABLE S3
TABLE S3 Genome information of nodule-isolated Pseudomonas.
Strain	Genome size (bp)	BioProject	BioSample	Accession	Contig numbers	Coverage	N50	GC content (%)	BUSCO value	CDS	rRNA	tRNA	tmRNA	Element stability/Transfer/Defense	Interorganism transfer	Phage	Replication/Recombination/Nucleic acid repair	Integration/Excision	Alien Hunter	CARD RGI	Collection date
Pseudomonas alvandae BP11-1-1	6418901	PRJNA1193081	SAMN45131041	JBJNPE000000000	70	57.3694	433651	60.84	99.7	5657	6	62	1	22	32	49	56	16	161	6	2017-09-25
Pseudomonas azerbaijanorientalis LLb12B	6473720	PRJNA1193637	SAMN45150377	JBJNUX000000000	123	100.996	262723	60.06	99.8	5803	7	67	1	8	27	23	49	27	200	7	2019-09-21
Pseudomonas azerbaijanorientalis PLb11B	6527783	PRJNA1193639	SAMN45150477	JBJNUY000000000	158	143.307	466297	60.09	99.9	5858	7	67	1	8	32	28	49	29	181	7	2019-09-21
Pseudomonas azerbaijanorientalis QLc11A	6493343	PRJNA1193641	SAMN45150562	JBJNUZ000000000	114	212.256	237294	60.06	99.9	5809	7	67	1	8	27	23	49	27	186	7	2019-09-21
Pseudomonas marginalis Qb1D1	7006454	PRJNA1193087	SAMN45131364	JBJNPF000000000	118	278.218	329305	60.92	99.6	6366	11	60	1	30	37	59	53	29	145	7	2019-09-21
Pseudomonas marginalis Qb1D2	6930893	PRJNA1193088	SAMN45131442	JBJNPG000000000	84	72.133	230414	60.91	99.7	6273	8	62	1	29	35	44	52	25	189	7	2019-09-21
Pseudomonas monachiensis LLb11B (= DSM 116610 = CCOS 2099 = LMG 33492)	6226428	PRJNA1194755	SAMN45197165	JBJWFC000000000	132	198.813	230808	60.04	99.5	5574	10	65	1	16	17	27	47	19	162	5	2019-09-21
Pseudomonas monachiensis PLb12AT (= DSM 116615T = CCOS 2100T = LMG 33494T)	6230891	PRJNA1195397	SAMN45219950	JBJVNW000000000	97	99.8767	414837	60.04	99.7	5566	10	66	1	16	17	27	47	18	157	5	2019-09-21
Pseudomonas monachiensis QLb11B (= DSM 116611 = CCOS 2098 = LMG 33493)	6230222	PRJNA1195398	SAMN45219957	JBJVNX000000000	129	86.5898	314042	60.03	99.6	5578	10	65	1	16	17	27	47	18	160	5	2019-09-21
Pseudomonas zarinae Lb2C1-1	6771581	PRJNA1194147	SAMN45170756	JBKQWP000000000	74	150.679	318133	60.70	99.9	5893	6	62	1	22	26	41	52	16	154	6	2019-09-21
Pseudomonas zarinae Lb2C2	6770323	PRJNA1194151	SAMN45171759	JBKQWQ000000000	54	208.4	754653	60.71	99.9	5901	6	64	1	22	26	41	52	16	114	6	2019-09-21
Pseudomonas zarinae Qb2C1	6778002	PRJNA1194157	SAMN45172076	JBKQWS000000000	77	124.456	491386	60.71	99.9	5897	6	62	1	22	26	41	52	16	151	6	2019-09-21
Pseudomonas zarinae Qb2C2	6779282	PRJNA1194159	SAMN45172162	JBKQWT000000000	80	94.2082	341450	60.70	99.9	5897	6	62	1	22	26	41	52	16	163	6	2019-09-21
Pseudomonas zarinae Yb2C2	6777872	PRJNA1194156	SAMN45171787	JBKQWR000000000	72	268.739	352061	60.71	99.9	5894	6	62	1	22	26	41	52	16	151	6	2019-09-21

## Sheet: TABLE S4
TABLE S4 Genes used for the construction of the core genome phylogenomic tree.
Gene	Annotation
infB	Translation initiation factor IF-2
puuB_1	Gamma-glutamylputrescine oxidoreductase
group_10128	Aspartate kinase
group_1013	Hypothetical protein
murA	UDP-N-acetylglucosamine 1-carboxyvinyltransferase
lptB_2	Lipopolysaccharide export system ATP-binding protein LptB
dppB	Dipeptide transport system permease protein DppB
carB_1	Carbamoyl-phosphate synthase large chain
pstB	Phosphate import ATP-binding protein PstB
phoU	Phosphate-specific transport system accessory protein PhoU
rph	Ribonuclease PH
group_10159	Gamma-glutamylputrescine synthetase PuuA
cca	Multifunctional CCA protein
cspD	Hypothetical protein
icd_1	Isocitrate dehydrogenase [NADP]
nuoB	NADH-quinone oxidoreductase subunit B
nuoK	NADH-quinone oxidoreductase subunit K
thrS	Threonine--tRNA ligase
alaA	Glutamate-pyruvate aminotransferase AlaA
ubiG	Ubiquinone biosynthesis O-methyltransferase
fliM	Flagellar motor switch protein FliM
group_10219	Hypothetical protein
sumT	Uroporphyrinogen-III C-methyltransferase
fabG_4	3-oxoacyl-[acyl-carrier-protein] reductase FabG
rpoS	RNA polymerase sigma factor RpoS
eno	Enolase
accA_1	Acetyl-coenzyme A carboxylase carboxyl transferase subunit alpha
fabZ	3-hydroxyacyl-[acyl-carrier-protein] dehydratase FabZ
sdhB	Succinate dehydrogenase iron-sulfur subunit
sucD	Succinate--CoA ligase [ADP-forming] subunit alpha
slmA_2	Nucleoid occlusion factor SlmA
group_10265	HTH-type transcriptional regulator NorG
group_10268	Hypothetical protein
ompR_1	Transcriptional regulatory protein OmpR
nusG	Transcription termination/antitermination protein NusG
lexA_1	LexA repressor
purA	Adenylosuccinate synthetase
nanR_2	HTH-type transcriptional repressor NanR
radA	DNA repair protein RadA
ureG	Urease accessory protein UreG
ppiC_1	Peptidyl-prolyl cis-trans isomerase C
aroC	Chorismate synthase
tobZ	Nebramycin 5' synthase
rhaS_13	Putative HTH-type transcriptional regulator
miaB	tRNA-2-methylthio-N(6)-dimethylallyladenosine synthase
gloB_2	Hydroxyacylglutathione hydrolase GloB
ispD	2-C-methyl-D-erythritol 4-phosphate cytidylyltransferase
murB	UDP-N-acetylenolpyruvoylglucosamine reductase
group_1059	5'-nucleotidase
group_1061	Hypothetical protein
waaA	3-deoxy-D-manno-octulosonic acid transferase
hcaC	Hypothetical protein
rpsA	30S ribosomal protein S1
ccoN1_2	Cbb3-type cytochrome c oxidase subunit CcoN1
ccoN1_1	Cbb3-type cytochrome c oxidase subunit CcoN1
fpr_2	Flavodoxin/ferredoxin--NADP reductase
pitA_1	L-methionine sulfoximine/L-methionine sulfone acetyltransferase
ureF	Urease accessory protein UreF
thiO	Glycine oxidase
cobT	Nicotinate-nucleotide--dimethylbenzimidazole phosphoribosyltransferase
bluB	5,6-dimethylbenzimidazole synthase
group_1096	Hypothetical protein
metE	5-methyltetrahydropteroyltriglutamate--homocysteine methyltransferase
group_1100	Hypothetical protein
oleB	Cis-3-alkyl-4-alkyloxetan-2-one decarboxylase
hda	DnaA regulatory inactivator Hda
glpR	Glycerol-3-phosphate regulon repressor
fumA	Fumarate hydratase class I, aerobic
ftsZ	Cell division protein FtsZ
ftsA_1	Cell division protein FtsA
mraY	Phospho-N-acetylmuramoyl-pentapeptide-transferase
hisG	ATP phosphoribosyltransferase
rng	Ribonuclease G
gyrB	DNA gyrase subunit B
dnaN	Beta sliding clamp
group_11072	Putative acyl-CoA thioester hydrolase
hupB_1	DNA-binding protein HU-beta
rpoZ	DNA-directed RNA polymerase subunit omega
rpmB	50S ribosomal protein L28
rpmG	50S ribosomal protein L33
bioB	Biotin synthase
erpA	Iron-sulfur cluster insertion protein ErpA
clpA	ATP-dependent Clp protease ATP-binding subunit ClpA
purB	Adenylosuccinate lyase
purF	Amidophosphoribosyltransferase
group_11123	Hypothetical protein
deaD	ATP-dependent RNA helicase DeaD
aroF_2	Phospho-2-dehydro-3-deoxyheptonate aldolase, Tyr-sensitive
cheY	Chemotaxis protein CheY
norR_2	Anaerobic nitric oxide reductase transcription regulator NorR
iscU	Iron-sulfur cluster assembly scaffold protein IscU
fabA	3-hydroxydecanoyl-[acyl-carrier-protein] dehydratase
acpP_1	Acyl carrier protein
mdaB	NADPH:quinone oxidoreductase MdaB
rplE	50S ribosomal protein L5
pth	Peptidyl-tRNA hydrolase
lon_2	Lon protease
hisB	Histidine biosynthesis bifunctional protein HisB
hisF	Imidazole glycerol phosphate synthase subunit HisF
dinG_1	ATP-dependent DNA helicase DinG
rpmA	50S ribosomal protein L27
gltD	Glutamate synthase [NADPH] small chain
corC	Magnesium and cobalt efflux protein CorC
yeeZ	Hypothetical protein
dnaB	Replicative DNA helicase
rplI	50S ribosomal protein L9
rpsF	30S ribosomal protein S6
spuD_2	Putrescine-binding periplasmic protein SpuD
rep_1	ATP-dependent DNA helicase Rep
bioH	Pimeloyl-[acyl-carrier protein] methyl ester esterase
sulD	Hypothetical protein
dsrE	Putative sulfurtransferase DsrE
aat	Leucyl/phenylalanyl-tRNA--protein transferase
nudJ	Phosphatase NudJ
folC	Dihydrofolate synthase/folylpolyglutamate synthase
trpF	N-(5'-phosphoribosyl)anthranilate isomerase
group_1146	Hypothetical protein
group_1147	Hypothetical protein
dinG_2	3'-5' exonuclease DinG
moeA	Molybdopterin molybdenumtransferase
group_1151	Hypothetical protein
fliO	Hypothetical protein
aspC_1	Aspartate aminotransferase
modA	Molybdate-binding protein ModA
trmO	tRNA (adenine(37)-N6)-methyltransferase
group_1182	Hypothetical protein
lpxK	Tetraacyldisaccharide 4'-kinase
mltG	Endolytic murein transglycosylase
fadJ_2	Fatty acid oxidation complex subunit alpha
catD_3	3-oxoadipate enol-lactonase 2
yijE	IS1595 family transposase ISBsp7
acpH	Acyl carrier protein phosphodiesterase
group_1197	1,4-dihydroxy-2-naphthoyl-CoA hydrolase
eutC	Ethanolamine ammonia-lyase light chain
group_1208	Hypothetical protein
group_1211	Hypothetical protein
group_1212	Epimerase family protein
rhaS_10	Putative HTH-type transcriptional regulator
group_1221	Hypothetical protein
motB_1	Motility protein B
rhdA	Thiosulfate sulfurtransferase
yfiH	Polyphenol oxidase
gluQ	Glutamyl-Q tRNA(Asp) synthetase
sfsA	Sugar fermentation stimulation protein A
nrtA	Nitrate/nitrite binding protein NrtA
era	GTPase Era
lpxC	UDP-3-O-acyl-N-acetylglucosamine deacetylase
mraZ	Transcriptional regulator MraZ
gmhA	Phosphoheptose isomerase
rplM	50S ribosomal protein L13
pnp	Polyribonucleotide nucleotidyltransferase
rlmG	Ribosomal RNA large subunit methyltransferase G
atpA	ATP synthase subunit alpha
atpG	ATP synthase gamma chain
atpD	ATP synthase subunit beta
purE	N5-carboxyaminoimidazole ribonucleotide mutase
argB	Acetylglutamate kinase
group_12368	Hypothetical protein
acs_2	Acetyl-coenzyme A synthetase
ndhC	NAD(P)H-quinone oxidoreductase subunit 3, chloroplastic
pheS	Phenylalanine--tRNA ligase alpha subunit
rpmI	50S ribosomal protein L35
fliG	Flagellar motor switch protein FliG
nadK	NAD kinase
group_12427	Hypothetical protein
fpr_1	Ferredoxin--NADP reductase
group_1244	Zinc-type alcohol dehydrogenase-like protein
rpsB	30S ribosomal protein S2
rpsP	30S ribosomal protein S16
ffh	Signal recognition particle protein
iscA	Iron-binding protein IscA
suhB	Inositol-1-monophosphatase
group_12448	Hypothetical protein
group_1245	Hypothetical protein
rplD	50S ribosomal protein L4
rpsH	30S ribosomal protein S8
rplO	50S ribosomal protein L15
rplQ	50S ribosomal protein L17
rlmH	Ribosomal RNA large subunit methyltransferase H
glyQ	Glycine--tRNA ligase alpha subunit
group_12464	Hypothetical protein
fadA_2	3-ketoacyl-CoA thiolase
ubiE	Ubiquinone/menaquinone biosynthesis C-methyltransferase UbiE
nfuA	Fe/S biogenesis protein NfuA
rplU	50S ribosomal protein L21
group_12480	Hypothetical protein
lrp_3	Leucine-responsive regulatory protein
amiC_2	Aliphatic amidase expression-regulating protein
ettA	Energy-dependent translational throttle protein EttA
fliA	RNA polymerase sigma factor FliA
group_1260	Hypothetical protein
scpB	Segregation and condensation protein B
gcvT_1	Aminomethyltransferase
ftsH	ATP-dependent zinc metalloprotease FtsH
group_1287	Hypothetical protein
group_1289	Putative protein
apaH_2	Bis(5'-nucleosyl)-tetraphosphatase, symmetrical
amgK	N-acetylmuramate/N-acetylglucosamine kinase
trpD_1	Anthranilate phosphoribosyltransferase
yegS	Putative lipid kinase YegS
group_1348	Hypothetical protein
lafL	Hypothetical protein
group_1354	Hypothetical protein
appA	Oligopeptide-binding protein AppA
group_13684	Hypothetical protein
rpsI	30S ribosomal protein S9
recF_1	DNA replication and repair protein RecF
atpH_2	ATP synthase subunit c
hexR_2	HTH-type transcriptional regulator HexR
yabJ_2	2-iminobutanoate/2-iminopropanoate deaminase
spoT	Bifunctional (p)ppGpp synthase/hydrolase SpoT
exoA	Exodeoxyribonuclease
group_1375	Hypothetical protein
clpS	ATP-dependent Clp protease adapter protein ClpS
group_13781	Hypothetical protein
rplT	50S ribosomal protein L20
infC	Translation initiation factor IF-3
aroH	Phospho-2-dehydro-3-deoxyheptonate aldolase
group_1380	Hypothetical protein
pyrH	Uridylate kinase
ispG	4-hydroxy-3-methylbut-2-en-1-yl diphosphate synthase (flavodoxin)
ptrB	Protease 2
sucC	Succinate--CoA ligase [ADP-forming] subunit beta
rpmF	50S ribosomal protein L32
rimK	Ribosomal protein S6--L-glutamate ligase
rplK	50S ribosomal protein L11
rplA	50S ribosomal protein L1
rpoB	DNA-directed RNA polymerase subunit beta
rpsG	30S ribosomal protein S7
rplP	50S ribosomal protein L16
rpsQ	30S ribosomal protein S17
rplX	50S ribosomal protein L24
rpsN	30S ribosomal protein S14
rpsE	30S ribosomal protein S5
secY	Protein translocase subunit SecY
ribH	6,7-dimethyl-8-ribityllumazine synthase
ilvH	Acetolactate synthase isozyme 3 small subunit
yajC	Sec translocon accessory complex subunit YajC
ydeP	Protein YdeP
rsmC_2	Ribosomal RNA small subunit methyltransferase C
group_1400	Putative 3-methyladenine DNA glycosylase
rpmD	50S ribosomal protein L30
group_1411	Hypothetical protein
group_1421	Hypothetical protein
cobM	Precorrin-4 C(11)-methyltransferase
rlmI_2	Ribosomal RNA large subunit methyltransferase I
group_1434	Hypothetical protein
arnC_1	Undecaprenyl-phosphate 4-deoxy-4-formamido-L-arabinose transferase
selU	tRNA 2-selenouridine synthase
pal_2	Peptidoglycan-associated lipoprotein
mupP_2	N-acetylmuramic acid 6-phosphate phosphatase
hcaB_1	3-phenylpropionate-dihydrodiol/cinnamic acid-dihydrodiol dehydrogenase
ppsC	Phthiocerol synthesis polyketide synthase type I PpsC
yfgD	Putative protein YfgD
gcvH_2	Glycine cleavage system H protein
group_1494	Hypothetical protein
rlmF	Ribosomal RNA large subunit methyltransferase F
murF	UDP-N-acetylmuramoyl-tripeptide--D-alanyl-D-alanine ligase
rhaS_1	HTH-type transcriptional activator RhaS
mreC	Cell shape-determining protein MreC
folP	Dihydropteroate synthase
yigB	5-amino-6-(5-phospho-D-ribitylamino)uracil phosphatase YigB
tusE	Sulfurtransferase TusE
dedD	Cell division protein DedD
group_1550	Hypothetical protein
ohrR_2	Organic hydroperoxide resistance transcriptional regulator
group_1556	Hypothetical protein
tesB_1	Acyl-CoA thioesterase 2
argG	Argininosuccinate synthase
nusA	Transcription termination/antitermination protein NusA
phoB	Phosphate regulon transcriptional regulatory protein PhoB
lrp_1	Leucine-responsive regulatory protein
glnK	Nitrogen regulatory protein P-II 2
rho	Transcription termination factor Rho
infA	Translation initiation factor IF-1
cysB	HTH-type transcriptional regulator CysB
pheA	Bifunctional chorismate mutase/prephenate dehydratase
rplS	50S ribosomal protein L19
gltA	Citrate synthase
rpoC	DNA-directed RNA polymerase subunit beta'
rpsL	30S ribosomal protein S12
rplC	50S ribosomal protein L3
rplW	50S ribosomal protein L23
rplB	50S ribosomal protein L2
rpsS	30S ribosomal protein S19
rpsC	30S ribosomal protein S3
rpmC	50S ribosomal protein L29
rplF	50S ribosomal protein L6
rplR	50S ribosomal protein L18
rpsM	30S ribosomal protein S13
rpsD	30S ribosomal protein S4
rpoA	DNA-directed RNA polymerase subunit alpha
clpX	ATP-dependent Clp protease ATP-binding subunit ClpX
sufS	Cysteine desulfurase SufS
rpsR	30S ribosomal protein S18
yafV	Omega-amidase YafV
ribD	Riboflavin biosynthesis protein RibD
fmt	Methionyl-tRNA formyltransferase
trpI	HTH-type transcriptional regulator TrpI
group_1618	Hypothetical protein
hemH	Ferrochelatase
group_1626	Hypothetical protein
ogt_2	DNA base-flipping protein
group_1631	Hypothetical protein
kmo	Kynurenine 3-monooxygenase
group_1651	Hypothetical protein
liuE	3-hydroxy-3-isohexenylglutaryl-CoA/hydroxy-methylglutaryl-CoA lyase
pknD_2	Serine/threonine-protein kinase PknD
group_1658	Hypothetical protein
group_1706	Hypothetical protein
alr	Alanine racemase
elbB	Glyoxalase ElbB
atoS	Signal transduction histidine-protein kinase AtoS
ybaN	Inner membrane protein YbaN
garB	Glutathione amide reductase
nudC_2	NADH pyrophosphatase
group_1793	Hypothetical protein
pncC	Nicotinamide-nucleotide amidohydrolase PncC
tsaB	tRNA threonylcarbamoyladenosine biosynthesis protein TsaB
ybdL	Methionine aminotransferase
plsC	1-acyl-sn-glycerol-3-phosphate acyltransferase
fadJ_1	Fatty acid oxidation complex subunit alpha
gmhB	D-glycero-beta-D-manno-heptose-1,7-bisphosphate 7-phosphatase
aroE_1	Shikimate dehydrogenase (NADP(+))
murI	Glutamate racemase
prmC_2	Release factor glutamine methyltransferase
pqiA_2	Intermembrane transport protein PqiA
group_1851	Hypothetical protein
group_1857	Putative FAD-dependent oxidoreductase
panC	Pantothenate synthetase
selO	Protein adenylyltransferase SelO
hemN	Oxygen-independent coproporphyrinogen III oxidase
cydA	Cytochrome bd-I ubiquinol oxidase subunit 1
group_1885	Putative protein
hmrR	HTH-type transcriptional regulator HmrR
group_1900	Hypothetical protein
group_1910	Hypothetical protein
cobD	Cobalamin biosynthesis protein CobD
sasA_7	Adaptive-response sensory-kinase SasA
group_1946	Glucosaminate ammonia-lyase
hisC_1	Histidinol-phosphate aminotransferase
yciC	Putative metal chaperone YciC
mdtK	Multidrug resistance protein MdtK
group_1972	Hypothetical protein
group_1973	Hypothetical protein
mepM	Hypothetical protein
tatD	3'-5' ssDNA/RNA exonuclease TatD
cheB1	Protein-glutamate methylesterase/protein-glutamine glutaminase 1
pepN	Aminopeptidase N
group_2023	Hypothetical protein
rcsC_21	Sensor histidine kinase RcsC
group_2050	Hypothetical protein
cynR_4	HTH-type transcriptional regulator HdfR
yrfG	GMP/IMP nucleotidase YrfG
cysQ	3'(2'),5'-bisphosphate nucleotidase CysQ
mtfA	Protein MtfA
group_2094	Hypothetical protein
dusA	tRNA-dihydrouridine(20/20a) synthase
trxC	Thioredoxin 2
group_2124	Hypothetical protein
hcaT	Putative 3-phenylpropionic acid transporter
rhtB_4	Homoserine/homoserine lactone efflux protein
lplT	Lysophospholipid transporter LplT
group_2176	Hypothetical protein
glpD	Aerobic glycerol-3-phosphate dehydrogenase
nudC_1	NADH pyrophosphatase
recO	DNA repair protein RecO
rhlB	ATP-dependent RNA helicase RhlB
group_2190	Hypothetical protein
glmU_1	Bifunctional protein GlmU
group_2198	Hypothetical protein
ubiH	2-octaprenyl-6-methoxyphenol hydroxylase
IMPDH_1	Inosine-5'-monophosphate dehydrogenase
pdxA	4-hydroxythreonine-4-phosphate dehydrogenase
kstR2	HTH-type transcriptional repressor KstR2
ohrR_1	Organic hydroperoxide resistance transcriptional regulator
group_2238	Polyphosphate:AMP phosphotransferase
group_2239	Hypothetical protein
group_2258	Hypothetical protein
lpxB	Lipid-A-disaccharide synthase
cdsA	Phosphatidate cytidylyltransferase
rlmA	23S rRNA (guanine(745)-N(1))-methyltransferase
rsmJ	Ribosomal RNA small subunit methyltransferase J
smtB_1	Succinyl-CoA--L-malate CoA-transferase beta subunit
group_2272	Hypothetical protein
hslR	Heat shock protein 15
ispA	Farnesyl diphosphate synthase
group_2304	Hypothetical protein
cidA	Holin-like protein CidA
rlpA_2	Endolytic peptidoglycan transglycosylase RlpA
cc4	Cytochrome c4
betC	Choline-sulfatase
group_2311	Hypothetical protein
loiP	Metalloprotease LoiP
group_2313	Beta-barrel assembly-enhancing protease
slt	Soluble lytic murein transglycosylase
sstT	Serine/threonine transporter SstT
rfaP_1	Lipopolysaccharide core heptose(I) kinase RfaP
acsA_3	Acetyl-coenzyme A synthetase
group_2342	Putative protein
ruvB_2	Holliday junction ATP-dependent DNA helicase RuvB
group_2365	Hypothetical protein
lnt	Apolipoprotein N-acyltransferase
thiE_2	Thiamine-phosphate synthase
livH_3	Hypothetical protein
cmoM	tRNA 5-carboxymethoxyuridine methyltransferase
cheB_1	Protein-glutamate methylesterase/protein-glutamine glutaminase
mazG	Nucleoside triphosphate pyrophosphohydrolase
astD	N-succinylglutamate 5-semialdehyde dehydrogenase
sdaB	L-serine dehydratase 2
ubiA	4-hydroxybenzoate octaprenyltransferase
puuC_1	NADP/NAD-dependent aldehyde dehydrogenase PuuC
group_2454	Hypothetical protein
yejF_1	Putative ABC transporter ATP-binding protein YejF
zntB_1	Zinc transport protein ZntB
gshAB	Glutathione biosynthesis bifunctional protein GshAB
truD	tRNA pseudouridine synthase D
lpxD	UDP-3-O-acylglucosamine N-acyltransferase
rseP	Regulator of sigma-E protease RseP
fadE	Acyl-coenzyme A dehydrogenase
ycfH	Putative metal-dependent hydrolase YcfH
group_2529	Hypothetical protein
pal_4	Peptidoglycan-associated lipoprotein
prpF	2-methyl-aconitate isomerase
group_2557	Hypothetical protein
group_2559	Hypothetical protein
group_2563	Hypothetical protein
dtd	D-aminoacyl-tRNA deacylase
fadD_2	Long-chain-fatty-acid--CoA ligase
pdxH	Pyridoxine/pyridoxamine 5'-phosphate oxidase
iolS	Hypothetical protein
coaE	Dephospho-CoA kinase
acpP_2	Acyl carrier protein
dacC_1	Hypothetical protein
mscL	Large-conductance mechanosensitive channel
uao	Uric acid degradation bifunctional protein
fliR	Flagellar biosynthetic protein FliR
mepH	Hypothetical protein
yciV	5'-3' exoribonuclease
group_2642	Hypothetical protein
murE	UDP-N-acetylmuramoyl-L-alanyl-D-glutamate--2,6-diaminopimelate ligase
lpoA	Penicillin-binding protein activator LpoA
group_2657	Hypothetical protein
alkT	Rubredoxin-NAD(+) reductase
norG_1	HTH-type transcriptional regulator NorG
rnk	Regulator of nucleoside diphosphate kinase
ubiI	2-octaprenylphenol hydroxylase
argE_1	Acetylornithine deacetylase
glyA_1	Serine hydroxymethyltransferase
glyA_2	Serine hydroxymethyltransferase
apaG	Protein ApaG
group_2684	Hypothetical protein
lpxH_2	UDP-2,3-diacylglucosamine hydrolase
sugC	Trehalose import ATP-binding protein SugC
group_2704	Hypothetical protein
mtaD	5-methylthioadenosine/S-adenosylhomocysteine deaminase
group_2706	Hypothetical protein
flhB	Flagellar biosynthetic protein FlhB
group_2718	Hypothetical protein
group_2726	Hypothetical protein
group_2727	Hypothetical protein
dxr	1-deoxy-D-xylulose 5-phosphate reductoisomerase
group_2738	Hypothetical protein
ydiK_2	Putative transport protein YdiK
group_2744	Putative low molecular weight protein-tyrosine-phosphatase
holB	Hypothetical protein
group_2751	Hypothetical protein
argP_2	HTH-type transcriptional regulator ArgP
argO	Arginine exporter protein ArgO
cnoX	Chaperedoxin
tag	DNA-3-methyladenine glycosylase 1
group_2778	Hypothetical protein
ctaA	Heme A synthase
group_2781	Hypothetical protein
group_2786	Hypothetical protein
group_2788	Renalase
ispE	4-diphosphocytidyl-2-C-methyl-D-erythritol kinase
norM	Multidrug resistance protein NorM
nagZ	Beta-hexosaminidase
artJ	ABC transporter arginine-binding protein 1
ubiJ	Ubiquinone biosynthesis accessory factor UbiJ
phaC_1	Poly(3-hydroxyalkanoate) polymerase subunit PhaC
group_2811	Hypothetical protein
nudF	ADP-ribose pyrophosphatase
tolC_1	Outer membrane protein TolC
group_2817	3-oxoacyl-[acyl-carrier-protein] reductase FabG
yfcG_1	Disulfide-bond oxidoreductase YfcG
menB_2	1,4-dihydroxy-2-naphthoyl-CoA synthase
ybeZ	PhoH-like protein
group_2830	Hypothetical protein
mepS	Murein DD-endopeptidase MepS/Murein LD-carboxypeptidase
astE	Succinylglutamate desuccinylase
gcvP	Glycine dehydrogenase (decarboxylating)
nudL	Putative Nudix hydrolase NudL
yaaA	Peroxide stress resistance protein YaaA
cysZ	Sulfate transporter CysZ
ptsO	Phosphocarrier protein NPr
nit1	Deaminated glutathione amidase
group_2873	Hypothetical protein
ubiK	Ubiquinone biosynthesis accessory factor UbiK
rhtB_2	Homoserine/homoserine lactone efflux protein
purU_2	Hypothetical protein
rarD_2	Protein RarD
trpC	Indole-3-glycerol phosphate synthase
bmrA	Multidrug resistance ABC transporter ATP-binding/permease protein BmrA
bolA	DNA-binding transcriptional regulator BolA
fadA_3	3-ketoacyl-CoA thiolase
dsbE	Thiol:disulfide interchange protein DsbE
ccmA	Cytochrome c biogenesis ATP-binding export protein CcmA
apaH_1	Bis(5'-nucleosyl)-tetraphosphatase, symmetrical
group_2915	Hypothetical protein
crt	Short-chain-enoyl-CoA hydratase
azoR1_2	FMN-dependent NADH-azoreductase 1
menH_1	2-succinyl-6-hydroxy-2,4-cyclohexadiene-1-carboxylate synthase
kdsB	3-deoxy-manno-octulosonate cytidylyltransferase
fadB_1	Fatty acid oxidation complex subunit alpha
azoR	FMN-dependent NADH-azoreductase
bamC	Outer membrane protein assembly factor BamC
dctD_3	C4-dicarboxylate transport transcriptional regulatory protein DctD
group_2959	Hypothetical protein
thrB	Homoserine kinase
ctaG	Cytochrome c oxidase assembly protein CtaG
group_2971	Hypothetical protein
group_2972	Hypothetical protein
uspA2	Universal stress protein A
sulA	Cell division inhibitor SulA
mutY	Adenine DNA glycosylase
sbnA	N-(2-amino-2-carboxyethyl)-L-glutamate synthase
group_2986	Hypothetical protein
msbA_1	Lipid A export ATP-binding/permease protein MsbA
msrA	Peptide methionine sulfoxide reductase MsrA
group_2994	Sporulation initiation inhibitor protein Soj
polB	DNA polymerase II
rluE	Ribosomal large subunit pseudouridine synthase E
phrB	Deoxyribodipyrimidine photo-lyase
bcr	Bicyclomycin resistance protein
lutA_1	Lactate utilization protein A
smc_1	Chromosome partition protein Smc
group_3058	Hypothetical protein
sasA_10	Adaptive-response sensory-kinase SasA
lptG	Lipopolysaccharide export system permease protein LptG
hpf_2	Ribosome hibernation promoting factor
btuE_1	Thioredoxin/glutathione peroxidase BtuE
group_3114	Hypothetical protein
group_3117	Hypothetical protein
gcvT_2	Aminomethyltransferase
ygjP	UTP pyrophosphatase
fixB	Protein FixB
bioD1	ATP-dependent dethiobiotin synthetase BioD 1
group_3135	Hypothetical protein
qseB_2	Transcriptional regulatory protein QseB
fliJ	Flagellar FliJ protein
surE	5'-nucleotidase SurE
yeiG	S-formylglutathione hydrolase YeiG
group_3182	Hypothetical protein
cnrA	Nickel and cobalt resistance protein CnrA
ypjD	Inner membrane protein YpjD
lapB_1	Lipopolysaccharide assembly protein B
group_3189	Hypothetical protein
group_3190	Putative esterase
group_3191	Hypothetical protein
tolR	Tol-Pal system protein TolR
group_3195	Hypothetical protein
oleD	2-alkyl-3-oxoalkanoate reductase
gshA	Glutamate--cysteine ligase
hslO	33 kDa chaperonin
aguA	Agmatine deiminase
group_3220	Hypothetical protein
ytrE_1	Putative ABC transporter ATP-binding protein
polA	DNA polymerase I
group_3224	Hypothetical protein
tsaC	Threonylcarbamoyl-AMP synthase
ctaE	Cytochrome c oxidase subunit 3
group_3242	Hypothetical protein
group_3243	Hypothetical protein
group_3244	Hypothetical protein
sotB_1	Hexuronate transporter
lspA	Lipoprotein signal peptidase
aspC_2	Aspartate aminotransferase
ybeY	Endoribonuclease YbeY
ccoP2	Cbb3-type cytochrome c oxidase subunit CcoP2
group_3402	Hypothetical protein
group_3403	Hypothetical protein
lptF	Lipopolysaccharide export system permease protein LptF
moaE	Molybdopterin synthase catalytic subunit
rsmI	Ribosomal RNA small subunit methyltransferase I
petC	Ammonia monooxygenase gamma subunit
kdsD	Arabinose 5-phosphate isomerase KdsD
hemC	Porphobilinogen deaminase
surA_2	Chaperone SurA
ephD	Putative oxidoreductase EphD
group_3454	Acetyltransferase
ppiB	Peptidyl-prolyl cis-trans isomerase cyp18
dusC	tRNA-dihydrouridine(16) synthase
group_3460	Hypothetical protein
mhqP	Putative oxidoreductase MhqP
mtnA	Methylthioribose-1-phosphate isomerase
motB_2	Motility protein B
tpx	Thiol peroxidase
bamA	Outer membrane protein assembly factor BamA
hscB	Co-chaperone protein HscB
fadA_1	Putative acyltransferase
moaB_1	Molybdenum cofactor biosynthesis protein B
corA	Cobalt/magnesium transport protein CorA
nemA_1	N-ethylmaleimide reductase
group_3495	Hypothetical protein
proA	Gamma-glutamyl phosphate reductase
nadD	Putative nicotinate-nucleotide adenylyltransferase
group_3507	Hypothetical protein
group_3508	Hypothetical protein
trpA	Tryptophan synthase alpha chain
moeB	Molybdopterin-synthase adenylyltransferase
tusA_2	Sulfur carrier protein TusA
yfeW	Putative D-alanyl-D-alanine carboxypeptidase
group_3523	Hypothetical protein
sohB	Putative protease SohB
queG	Epoxyqueuosine reductase
rfaF	ADP-heptose--LPS heptosyltransferase 2
group_3533	Hypothetical protein
mrcA	Penicillin-binding protein 1A
aceK	Isocitrate dehydrogenase kinase/phosphatase
rpsU	30S ribosomal protein S21
rpsJ	30S ribosomal protein S10
rplV	50S ribosomal protein L22
mreB	Cell shape-determining protein MreB
rpsK	30S ribosomal protein S11
rplN	50S ribosomal protein L14
ihfA	Integration host factor subunit alpha
group_3610	Sodium-lithium/proton antiporter
yciI	Protein YciI
ybaK	Cys-tRNA(Pro)/Cys-tRNA(Cys) deacylase YbaK
rcsC_16	Sensor histidine kinase RcsC
group_3619	Hypothetical protein
murD	UDP-N-acetylmuramoylalanine--D-glutamate ligase
group_3624	Putative short-chain type dehydrogenase/reductase
nadC	Nicotinate-nucleotide pyrophosphorylase [carboxylating]
tpiA	Triosephosphate isomerase
ratA	Ribosome association toxin RatA
glmS	Glutamine--fructose-6-phosphate aminotransferase [isomerizing]
rsd	Regulator of sigma D
ascD	CDP-6-deoxy-L-threo-D-glycero-4-hexulose-3-dehydrase reductase
ygfA	5-formyltetrahydrofolate cyclo-ligase
epsE	Hypothetical protein
glpE_1	Thiosulfate sulfurtransferase GlpE
group_3674	Hypothetical protein
ybiS	Putative L,D-transpeptidase YbiS
asnB	Asparagine synthetase [glutamine-hydrolyzing] 1
yejB_2	Inner membrane ABC transporter permease protein YejB
group_3692	HTH-type transcriptional regulator BetI
mco	Multicopper oxidase mco
group_3694	Hypothetical protein
glaR	HTH-type transcriptional repressor GlaR
ycgL	Protein YcgL
tusA_1	Sulfur carrier protein TusA
dctB_1	C4-dicarboxylate transport sensor protein DctB
rsmB	Ribosomal RNA small subunit methyltransferase B
rsmC_1	Ribosomal RNA small subunit methyltransferase C
yedK_1	SOS response-associated protein YedK
plsB_2	Hypothetical protein
mqo_2	Malate:quinone oxidoreductase
group_3722	Intermembrane transport protein PqiA
group_3730	Hypothetical protein
miaA	tRNA dimethylallyltransferase
group_3736	Hypothetical protein
aceF	Dihydrolipoyllysine-residue acetyltransferase component of pyruvate dehydrogenase complex
fabF_1	3-oxoacyl-[acyl-carrier-protein] synthase 2
selD	Selenide, water dikinase
group_3747	Hypothetical protein
mcbR	HTH-type transcriptional regulator McbR
trmA	tRNA/tmRNA (uracil-C(5))-methyltransferase
group_3762	8-oxoguanine deaminase
group_3763	Hypothetical protein
rnhB	Ribonuclease HII
argF	Ornithine carbamoyltransferase 1, anabolic
exbD_2	Biopolymer transport protein ExbD
yhdY	Inner membrane amino-acid ABC transporter permease protein YhdY
sspB	Stringent starvation protein B
group_3847	GTP cyclohydrolase 1 type 2
group_3848	Hypothetical protein
yidC	Membrane protein insertase YidC
mnmE	tRNA modification GTPase MnmE
group_3858	Hypothetical protein
phoR	Phosphate regulon sensor protein PhoR
group_3869	Hypothetical protein
bpt	Aspartate/glutamate leucyltransferase
xthA_2	Exodeoxyribonuclease III
group_3887	Hypothetical protein
ygdR	Putative lipoprotein YgdR
hisC_2	Histidinol-phosphate aminotransferase
ccmF	Cytochrome c-type biogenesis protein CcmF
modB	Molybdenum transport system permease protein ModB
dmlR_3	HTH-type transcriptional regulator DmlR
group_3931	Hypothetical protein
yfmJ	Putative NADP-dependent oxidoreductase YfmJ
linC	2,5-dichloro-2,5-cyclohexadiene-1,4-diol dehydrogenase
yadG	Putative ABC transporter ATP-binding protein YadG
cysK	Cysteine synthase A
rnd	Ribonuclease D
group_3945	Hypothetical protein
glyS	Glycine--tRNA ligase beta subunit
hemF	Oxygen-dependent coproporphyrinogen-III oxidase
ctaB	Protoheme IX farnesyltransferase
group_3962	Hypothetical protein
yrdA_1	Protein YrdA
envC	Murein hydrolase activator EnvC
braC	Leucine-, isoleucine-, valine-, threonine-, and alanine-binding protein
group_3974	Hypothetical protein
tsaE	tRNA threonylcarbamoyladenosine biosynthesis protein TsaE
panB	3-methyl-2-oxobutanoate hydroxymethyltransferase
group_3980	Hypothetical protein
pucD	Putative xanthine dehydrogenase subunit D
lptB_1	Lipopolysaccharide export system ATP-binding protein LptB
ureE	Urease accessory protein UreE
group_3999	Hypothetical protein
plsB	Glycerol-3-phosphate acyltransferase
cpoB	Cell division coordinator CpoB
btuD_3	Putative multidrug export ATP-binding/permease protein
group_4037	Sulfate transport system permease protein CysW
group_4038	Vitamin B12 import ATP-binding protein BtuD
purN	Phosphoribosylglycinamide formyltransferase
hisP_2	Histidine transport ATP-binding protein HisP
apbC	Iron-sulfur cluster carrier protein
bfr_1	Bacterioferritin
ddl_2	D-alanine--D-alanine ligase
ptsN	Nitrogen regulatory protein
glmM	Phosphoglucosamine mutase
grpE	Protein GrpE
srlR	Glucitol operon repressor
group_4072	Hypothetical protein
cyaY	Iron-sulfur cluster assembly protein CyaY
betI_1	HTH-type transcriptional regulator BetI
plsY	Glycerol-3-phosphate acyltransferase
rsmA	Ribosomal RNA small subunit methyltransferase A
roxA	50S ribosomal protein L16 3-hydroxylase
cmpR_4	HTH-type transcriptional activator CmpR
hdfR_7	HTH-type transcriptional regulator HdfR
group_4114	Putative NTE family protein
fliE	Flagellar hook-basal body complex protein FliE
dnaQ	DNA polymerase III subunit epsilon
gdhB	NAD-specific glutamate dehydrogenase
ppc	Phosphoenolpyruvate carboxylase
group_4143	Hypothetical protein
gpsA	Glycerol-3-phosphate dehydrogenase [NAD(P)+]
group_4148	Hypothetical protein
degP	Periplasmic serine endoprotease DegP
ung	Uracil-DNA glycosylase
znuC	Zinc import ATP-binding protein ZnuC
cynT	Carbonic anhydrase 1
lolB	Outer-membrane lipoprotein LolB
fadH	2,4-dienoyl-CoA reductase
group_4189	Putative Fe(2+)-trafficking protein
group_4196	Hypothetical protein
murJ	Putative lipid II flippase MurJ
dksA_2	RNA polymerase-binding transcription factor DksA
dmdC_1	3-methylmercaptopropionyl-CoA dehydrogenase
argS	Arginine--tRNA ligase
group_4206	Hypothetical protein
pyrD	Dihydroorotate dehydrogenase (quinone)
group_4210	Hypothetical protein
prmA	Ribosomal protein L11 methyltransferase
dnaK_1	Chaperone protein DnaK
group_4280	NAD(P)H dehydrogenase (quinone)
flgB	Flagellar basal body rod protein FlgB
group_4282	Hypothetical protein
nth	Endonuclease III
group_4287	Hypothetical protein
group_4289	Hypothetical protein
lepB	Signal peptidase I
tas	Protein tas
kdsC	3-deoxy-D-manno-octulosonate 8-phosphate phosphatase KdsC
group_4308	Hypothetical protein
ppx	Exopolyphosphatase
betA	Oxygen-dependent choline dehydrogenase
cysG_2	Siroheme synthase
puuB_4	Gamma-glutamylputrescine oxidoreductase
betI_4	Hypothetical protein
group_4357	Hypothetical protein
speE_2	Polyamine aminopropyltransferase
mupP_1	N-acetylmuramic acid 6-phosphate phosphatase
fliN	Flagellar motor switch protein FliN
group_4374	Hypothetical protein
yffB	Putative protein
group_4414	Hypothetical protein
cmoA	Carboxy-S-adenosyl-L-methionine synthase
nudE	ADP compounds hydrolase NudE
dxs	1-deoxy-D-xylulose-5-phosphate synthase
yohK	Inner membrane protein YohK
mltB	Membrane-bound lytic murein transglycosylase B
rhtC_1	Threonine efflux protein
tal	Transaldolase
grxC	Glutaredoxin 3
phaC_2	Poly(3-hydroxyalkanoate) polymerase subunit PhaC
group_4456	Hypothetical protein
psd	Phosphatidylserine decarboxylase proenzyme
ribF	Bifunctional riboflavin kinase/FMN adenylyltransferase
bamD	Outer membrane protein assembly factor BamD
norG_3	HTH-type transcriptional regulator NorG
cueR	HTH-type transcriptional regulator CueR
thiD	Hydroxymethylpyrimidine/phosphomethylpyrimidine kinase
rutR_1	HTH-type transcriptional regulator RutR
pucM	5-hydroxyisourate hydrolase
cobI	Precorrin-2 C(20)-methyltransferase
group_4526	Hypothetical protein
aruC	Succinylornithine transaminase/acetylornithine aminotransferase
group_4610	DNA-binding protein
yrdA_2	Protein YrdA
pepA	Cytosol aminopeptidase
ibaG	Putative protein
gatA	Glutamyl-tRNA(Gln) amidotransferase subunit A
bamE	Outer membrane protein assembly factor BamE
group_4625	Hypothetical protein
dapF_1	Diaminopimelate epimerase
puuA_2	Gamma-glutamylputrescine synthetase PuuA
tsaD	tRNA N6-adenosine threonylcarbamoyltransferase
nuoG	NADH-quinone oxidoreductase subunit G
group_4659	Hypothetical protein
fdxA	Ferredoxin 1
adk	Adenylate kinase
bepA_1	Beta-barrel assembly-enhancing protease
mucA	Sigma factor AlgU negative regulatory protein
qseC_1	Sensor protein QseC
macB_1	Hypothetical protein
mneA	Putative manganese exporter
rlmM	Ribosomal RNA large subunit methyltransferase M
artQ_1	Arginine ABC transporter permease protein ArtQ
ubiB	Putative protein kinase UbiB
hflK	Modulator of FtsH protease HflK
zraR	Transcriptional regulatory protein ZraR
zipA	Cell division protein ZipA
leuS	Leucine--tRNA ligase
group_4733	Hypothetical protein
prc	Tail-specific protease
astB	N-succinylarginine dihydrolase
pdxJ	Pyridoxine 5'-phosphate synthase
yhdW	Putative amino-acid ABC transporter-binding protein YhdW
murG	UDP-N-acetylglucosamine--N-acetylmuramyl-(pentapeptide) pyrophosphoryl-undecaprenol N-acetylglucosamine transferase
ftsL	Cell division protein FtsL
dapB	4-hydroxy-tetrahydrodipicolinate reductase
recN	DNA repair protein RecN
xpt	Xanthine phosphoribosyltransferase
glcB	Malate synthase G
trpD_2	Anthranilate phosphoribosyltransferase
group_4860	Hypothetical protein
ihfB	Integration host factor subunit beta
glpE_2	Thiosulfate sulfurtransferase GlpE
fliQ	Flagellar biosynthetic protein FliQ
flgF	Flagellar basal-body rod protein FlgF
xerD	Tyrosine recombinase XerD
bamB	Outer membrane protein assembly factor BamB
secD	Protein translocase subunit SecD
group_4897	Electron transfer flavoprotein-ubiquinone oxidoreductase
dapA_2	4-hydroxy-tetrahydrodipicolinate synthase
ydhP_1	Inner membrane transport protein YdhP
group_4905	Hypothetical protein
ubiX	Flavin prenyltransferase UbiX
group_4916	Putative enoyl-CoA hydratase 1
group_4921	Hypothetical protein
lolE_1	Lipoprotein-releasing system transmembrane protein LolE
fadD_1	Long-chain-fatty-acid--CoA ligase
dinB	DNA polymerase IV
group_4927	Hypothetical protein
hldE	Bifunctional protein HldE
ileS	Isoleucine--tRNA ligase
mrcB	Penicillin-binding protein 1B
nhaP2	K(+)/H(+) antiporter NhaP2
metP	Methionine import system permease protein MetP
cysW_2	Sulfate transport system permease protein CysW
gdx	Guanidinium exporter
group_5052	Hypothetical protein
group_5053	Hypothetical protein
sprT	Protein SprT
groS	10 kDa chaperonin
ftsQ	Cell division protein FtsQ
psiE	Protein PsiE
ldh	Leucine dehydrogenase
group_5087	Hypothetical protein
sutA	Transcriptional regulator SutA
spuC_2	Putrescine--pyruvate aminotransferase
trpG	Anthranilate synthase component 2
serS	Serine--tRNA ligase
pheT	Phenylalanine--tRNA ligase beta subunit
group_5133	Hypothetical protein
cheZ	Protein phosphatase CheZ
phhA	Phenylalanine-4-hydroxylase
slyA_1	Transcriptional regulator SlyA
ahpF	Alkyl hydroperoxide reductase subunit F
yciC_2	Hypothetical protein
yfcA	Putative membrane transporter protein YfcA
lnrK	Transcriptional regulatory protein DegU
dapE_1	Succinyl-diaminopimelate desuccinylase
recJ	Single-stranded-DNA-specific exonuclease RecJ
hscA	Chaperone protein HscA
moaA_1	GTP 3',8-cyclase
thrH	Phosphoserine phosphatase
trmL_1	tRNA (cytidine(34)-2'-O)-methyltransferase
sdhE	FAD assembly factor SdhE
group_5173	Hypothetical protein
lipB	Octanoyltransferase
metN_1	Methionine import ATP-binding protein MetN
fgd	F420-dependent glucose-6-phosphate dehydrogenase
group_5192	Dodecin
rplY	50S ribosomal protein L25
ugpQ	Glycerophosphodiester phosphodiesterase, cytoplasmic
occM_1	Octopine transport system permease protein OccM
group_5201	Hypothetical protein
amiC_1	N-acetylmuramoyl-L-alanine amidase AmiC
group_5206	Multidrug transporter
smc_2	Chromosome partition protein Smc
rhlE_2	ATP-dependent RNA helicase RhlE
fabR	HTH-type transcriptional repressor FabR
group_5227	Hypothetical protein
rlmB	23S rRNA (guanosine-2'-O-)-methyltransferase RlmB
xerC_1	Tyrosine recombinase XerC
pstS	Phosphate-binding protein PstS
flgI	Flagellar P-ring protein
rfaG	Lipopolysaccharide core biosynthesis protein RfaG
ttcA	tRNA-cytidine(32) 2-sulfurtransferase
aruG_1	Arginine N-succinyltransferase subunit beta
tolB	Tol-Pal system protein TolB
group_5349	Hypothetical protein
aspS	Aspartate--tRNA(Asp/Asn) ligase
moaC	Cyclic pyranopterin monophosphate synthase
group_5359	Hypothetical protein
rapZ	RNase adapter protein RapZ
group_5363	Hypothetical protein
folB	Dihydroneopterin aldolase
vfr	Cyclic AMP receptor-like protein
coq7	3-demethoxyubiquinol 3-hydroxylase
lolA_2	Outer-membrane lipoprotein carrier protein
hflD	High frequency lysogenization protein HflD
truA	tRNA pseudouridine synthase A
group_5417	Putative 4-hydroxy-4-methyl-2-oxoglutarate aldolase
ppnP	Pyrimidine/purine nucleoside phosphorylase
serC	Phosphoserine aminotransferase
fumC_2	Fumarate hydratase class II
pomA	Chemotaxis protein PomA
frr	Ribosome-recycling factor
dapD	2,3,4,5-tetrahydropyridine-2,6-dicarboxylate N-succinyltransferase
hisS	Histidine--tRNA ligase
cysE	Serine acetyltransferase
trmJ	tRNA (cytidine/uridine/adenosine-2'-O-)-methyltransferase TrmJ
group_5450	Hypothetical protein
group_5451	Hypothetical protein
group_5452	Hypothetical protein
sdpR	Transcriptional repressor SdpR
group_5467	Hypothetical protein
group_5470	Long-chain-fatty-acid--CoA ligase
group_5471	Hypothetical protein
gpmI	2,3-bisphosphoglycerate-independent phosphoglycerate mutase
group_5480	Hypothetical protein
group_5482	Hypothetical protein
mutL	DNA mismatch repair protein MutL
rlmJ	Ribosomal RNA large subunit methyltransferase J
group_5492	Methylmalonyl-CoA carboxyltransferase 12S subunit
tesB_2	Acyl-CoA thioesterase 2
bauC_2	Putative 3-oxopropanoate dehydrogenase
phnR	Putative transcriptional regulator of 2-aminoethylphosphonate degradation operons
ureB	Urease subunit beta
fkpB	FKBP-type 16 kDa peptidyl-prolyl cis-trans isomerase
rsmG	Ribosomal RNA small subunit methyltransferase G
group_5685	Hypothetical protein
groL	60 kDa chaperonin
metG	Methionine--tRNA ligase
grxD	Glutaredoxin 4
queE	7-carboxy-7-deazaguanine synthase
secA	Protein translocase subunit SecA
ftsI	Peptidoglycan D,D-transpeptidase FtsI
rsmH	Ribosomal RNA small subunit methyltransferase H
zapE_1	Cell division protein ZapE
degS	Serine endoprotease DegS
greA_1	Transcription elongation factor GreA
gmk	Guanylate kinase
amtB_2	Ammonia channel
lytR	Sensory transduction protein LytR
betB_1	NAD/NADP-dependent betaine aldehyde dehydrogenase
hcr	NADH oxidoreductase HCR
soxA	Sarcosine oxidase subunit alpha
dnaG	DNA primase
tyrS	Tyrosine--tRNA ligase
folE_2	GTP cyclohydrolase 1
mnmA	tRNA-specific 2-thiouridylase MnmA
nuoJ	NADH-quinone oxidoreductase subunit J
nuoL	NADH-quinone oxidoreductase subunit L
cysS	Cysteine--tRNA ligase
group_5748	Hypothetical protein
gpx1	Hydroperoxy fatty acid reductase gpx1
group_5751	Hypothetical protein
ccmC	Heme exporter protein C
frmA	S-(hydroxymethyl)glutathione dehydrogenase
ispU	Ditrans,polycis-undecaprenyl-diphosphate synthase ((2E,6E)-farnesyl-diphosphate specific)
tsf	Elongation factor Ts
group_5793	Hypothetical protein
queA	S-adenosylmethionine:tRNA ribosyltransferase-isomerase
sdhA	Succinate dehydrogenase flavoprotein subunit
group_5801	Hypothetical protein
rluC	Ribosomal large subunit pseudouridine synthase C
cvfB	Conserved virulence factor B
can	Carbonic anhydrase 2
uup	ABC transporter ATP-binding protein uup
tig	Trigger factor
thiI	tRNA sulfurtransferase
hisI	Phosphoribosyl-AMP cyclohydrolase
hflX	GTPase HflX
pgi	Glucose-6-phosphate isomerase
group_5841	Hypothetical protein
rpmE	50S ribosomal protein L31
nasA_2	Nitrate transporter
arfA	Hypothetical protein
livF_2	High-affinity branched-chain amino acid transport ATP-binding protein LivF
rnr	Ribonuclease R
ppiC_2	Peptidyl-prolyl cis-trans isomerase C
yciH	Putative protein YciH
group_5864	Hypothetical protein
smrA	Putative DNA endonuclease SmrA
hisD	Histidinol dehydrogenase
group_5885	Hypothetical protein
group_5890	Hypothetical protein
yadH	Inner membrane transport permease YadH
aroA	3-phosphoshikimate 1-carboxyvinyltransferase
alaS	Alanine--tRNA ligase
group_6002	Acyl-CoA dehydrogenase
hpf_1	Ribosome hibernation promoting factor
pmbA	Metalloprotease PmbA
mreD	Rod shape-determining protein MreD
regB	Sensor histidine kinase RegB
dppC	Dipeptide transport system permease protein DppC
dnaA	Chromosomal replication initiator protein DnaA
hemB_2	Delta-aminolevulinic acid dehydratase
group_6024	Carnitine monooxygenase oxygenase subunit
trpE	Anthranilate synthase component 1
cobK	Precorrin-6A reductase
nuoM	NADH-quinone oxidoreductase subunit M
tyrB	Aromatic-amino-acid aminotransferase
yciK	Putative oxidoreductase YciK
group_6058	Hypothetical protein
soj_1	Sporulation initiation inhibitor protein Soj
flgG	Flagellar basal-body rod protein FlgG
lpxH_1	UDP-2,3-diacylglucosamine hydrolase
recQ	ATP-dependent DNA helicase RecQ
group_6098	Hypothetical protein
lptD	LPS-assembly protein LptD
mutS	DNA mismatch repair protein MutS
glnD	Bifunctional uridylyltransferase/uridylyl-removing enzyme
pyrF	Orotidine 5'-phosphate decarboxylase
trkI_1	Trk system potassium uptake protein TrkI
group_6117	Hypothetical protein
rmlD	dTDP-4-dehydrorhamnose reductase
nusB	Transcription antitermination protein NusB
mrdB	Peptidoglycan glycosyltransferase MrdB
group_6135	Hypothetical protein
pip	Proline iminopeptidase
proS	Proline--tRNA ligase
metH	Methionine synthase
orn	Oligoribonuclease
ilvI	Acetolactate synthase isozyme 3 large subunit
priA	Primosomal protein N'
pcpR_2	PCP degradation transcriptional activation protein
anr	Transcriptional activator protein Anr
adeQ	Adenine permease AdeQ
cydB	Cytochrome bd-I ubiquinol oxidase subunit 2
uvrC	UvrABC system protein C
accB	Biotin carboxyl carrier protein of acetyl-CoA carboxylase
purD	Phosphoribosylamine--glycine ligase
cdhR_8	HTH-type transcriptional regulator CdhR
group_623	Hypothetical protein
smtB_2	Succinyl-CoA--L-malate CoA-transferase beta subunit
yceF	7-methyl-GTP pyrophosphatase
cobO_1	Corrinoid adenosyltransferase
flgC	Flagellar basal-body rod protein FlgC
ybgC	Acyl-CoA thioester hydrolase YbgC
atpH_1	ATP synthase subunit delta
group_6357	Hypothetical protein
dadA1_2	D-amino acid dehydrogenase 1
lysA	Diaminopimelate decarboxylase
mrdA	Peptidoglycan D,D-transpeptidase MrdA
potA_4	Spermidine/putrescine import ATP-binding protein PotA
ltaE_2	Low specificity L-threonine aldolase
soxD	Sarcosine oxidase subunit delta
ugpC_2	sn-glycerol-3-phosphate import ATP-binding protein UgpC
group_6433	Hypothetical protein
group_6434	Hypothetical protein
lolD_2	Lipoprotein-releasing system ATP-binding protein LolD
group_6436	Hypothetical protein
fliP	Flagellar biosynthetic protein FliP
ppnN	Pyrimidine/purine nucleotide 5'-monophosphate nucleosidase
gtaB	UTP--glucose-1-phosphate uridylyltransferase
cmpR_1	HTH-type transcriptional activator CmpR
dgkA	Diacylglycerol kinase
pcm	Protein-L-isoaspartate O-methyltransferase
ftsB	Cell division protein FtsB
prfB	Peptide chain release factor RF2
fdx_1	2Fe-2S ferredoxin
htpG	Chaperone protein HtpG
dcyD_2	D-cysteine desulfhydrase
envZ	Osmolarity sensor protein EnvZ
rplL	50S ribosomal protein L7/L12
ribE	Riboflavin synthase
ureD	Urease accessory protein UreD
lpxP	Lipid A biosynthesis palmitoleoyltransferase
group_6508	Hypothetical protein
hpt	Hypoxanthine-guanine phosphoribosyltransferase
cobL	Precorrin-6Y C(5,15)-methyltransferase [decarboxylating]
lolD_1	Lipoprotein-releasing system ATP-binding protein LolD
rssB_1	Regulator of RpoS
folD	Bifunctional protein FolD protein
motA	Motility protein A
lon_3	Lon protease
group_6518	Hypothetical protein
group_6519	Hypothetical protein
cmdF	Tyrosine 2,3-aminomutase
hemE	Uroporphyrinogen decarboxylase
ftsN	Cell division protein FtsN
ybaB	Nucleoid-associated protein YbaB
holA	DNA polymerase III subunit delta
bauA	Omega-amino acid--pyruvate aminotransferase
ccmE	Cytochrome c-type biogenesis protein CcmE
group_670	Hypothetical protein
cheV_2	Chemotaxis protein CheV
ruvC	Crossover junction endodeoxyribonuclease RuvC
valS	Valine--tRNA ligase
petA	Ubiquinol-cytochrome c reductase iron-sulfur subunit
mlaD	Intermembrane phospholipid transport system binding protein MlaD
mlaE	Intermembrane phospholipid transport system permease protein MlaE
mlaF	Intermembrane phospholipid transport system ATP-binding protein MlaF
gatC	Glutamyl-tRNA(Gln) amidotransferase subunit C
gatB	Aspartyl/glutamyl-tRNA(Asn/Gln) amidotransferase subunit B
ddpF	Putative D,D-dipeptide transport ATP-binding protein DdpF
rlmE	Ribosomal RNA large subunit methyltransferase E
dnaK_2	Chaperone protein DnaK
fur	Ferric uptake regulation protein
atpC	ATP synthase epsilon chain
group_6771	Hypothetical protein
purK	N5-carboxyaminoimidazole ribonucleotide synthase
yheS	Putative ABC transporter ATP-binding protein YheS
group_6782	Formyltetrahydrofolate deformylase
cobN	Aerobic cobaltochelatase subunit CobN
yccA	Modulator of FtsH protease YccA
uppP	Undecaprenyl-diphosphatase
group_6870	Hypothetical protein
yaeQ	Putative protein YaeQ
lpdG	Dihydrolipoyl dehydrogenase
yhaJ_2	HTH-type transcriptional regulator YhaJ
group_6881	Hypothetical protein
pabC	Aminodeoxychorismate lyase
ppa	Inorganic pyrophosphatase
dacC_2	D-alanyl-D-alanine carboxypeptidase DacC
znuB_1	High-affinity zinc uptake system membrane protein ZnuB
group_6898	Hypothetical protein
uraA	Uracil permease
rimI	[Ribosomal protein S18]-alanine N-acetyltransferase
hisH	Imidazole glycerol phosphate synthase subunit HisH
lptB_3	Lipopolysaccharide export system ATP-binding protein LptB
group_6916	Hypothetical protein
apt	Adenine phosphoribosyltransferase
hemL	Glutamate-1-semialdehyde 2,1-aminomutase
amn	AMP nucleosidase
aroQ1	3-dehydroquinate dehydratase 1
cobH	Precorrin-8X methylmutase
group_6941	Hypothetical protein
oadA	Oxaloacetate decarboxylase alpha chain
baiN	3-dehydro-bile acid delta(4,6)-reductase
hisQ_2	Histidine transport system permease protein HisQ
cpxR	Transcriptional regulatory protein CpxR
rnt	Ribonuclease T
pykA	Pyruvate kinase II
murC	UDP-N-acetylmuramate--L-alanine ligase
cysNC	Bifunctional enzyme CysN/CysC
group_7191	Hypothetical protein
group_7198	Hypothetical protein
rpe	Ribulose-phosphate 3-epimerase
leuD1	3-isopropylmalate dehydratase small subunit 1
group_7254	Hypothetical protein
flhA	Flagellar biosynthesis protein FlhA
lpxA	Acyl-[acyl-carrier-protein]--UDP-N-acetylglucosamine O-acyltransferase
sdhC	Succinate dehydrogenase cytochrome b556 subunit
sucB	Dihydrolipoyllysine-residue succinyltransferase component of 2-oxoglutarate dehydrogenase complex
fabG_2	3-oxoacyl-[acyl-carrier-protein] reductase FabG
cysH	Phosphoadenosine phosphosulfate reductase
yajR	Inner membrane transport protein YajR
nrdR	Transcriptional repressor NrdR
engB	Putative GTP-binding protein EngB
hemA	Glutamyl-tRNA reductase
group_7338	Hypothetical protein
group_7339	Hypothetical protein
group_7342	tRNA (cytidine(34)-2'-O)-methyltransferase
catD_2	3-oxoadipate enol-lactonase 2
hslU	ATP-dependent protease ATPase subunit HslU
hflC	Modulator of FtsH protease HflC
rsgA	Small ribosomal subunit biogenesis GTPase RsgA
ispH	4-hydroxy-3-methylbut-2-enyl diphosphate reductase
group_7366	Putative transcriptional regulatory protein
recR	Recombination protein RecR
rlmL_1	Ribosomal RNA large subunit methyltransferase K/L
group_7392	Hypothetical protein
group_7393	Adenine deaminase
minD	Septum site-determining protein MinD
dusB	tRNA-dihydrouridine synthase B
ruvA	Holliday junction ATP-dependent DNA helicase RuvA
murU	N-acetylmuramate alpha-1-phosphate uridylyltransferase
trmK	tRNA (adenine(22)-N(1))-methyltransferase
fklB_1	FKBP-type 22 kDa peptidyl-prolyl cis-trans isomerase
group_7664	Magnesium transporter MgtE
csrA2	Translational regulator CsrA2
cdhR_7	HTH-type transcriptional regulator CdhR
scpA	Segregation and condensation protein A
purU_1	Formyltetrahydrofolate deformylase
group_7673	Hypothetical protein
slyD	FKBP-type peptidyl-prolyl cis-trans isomerase SlyD
cysD	Sulfate adenylyltransferase subunit 2
rpoN	RNA polymerase sigma-54 factor
rbfA	30S ribosome-binding factor
parB	Putative chromosome-partitioning protein ParB
atpF	ATP synthase subunit b
aspA	Aspartate ammonia-lyase
pyrE	Orotate phosphoribosyltransferase
zapA	Cell division protein ZapA
rarA	Replication-associated recombination protein A
ftsK	DNA translocase FtsK
nuoH	NADH-quinone oxidoreductase subunit H
cheB_3	Protein-glutamate methylesterase/protein-glutamine glutaminase
metZ	O-succinylhomoserine sulfhydrylase
fliI	Flagellum-specific ATP synthase
group_7773	Putative pterin-4-alpha-carbinolamine dehydratase
yejE_1	Inner membrane ABC transporter permease protein YejE
ispF	2-C-methyl-D-erythritol 2,4-cyclodiphosphate synthase
map	Methionine aminopeptidase
tcdA	tRNA threonylcarbamoyladenosine dehydratase
thrC_1	Threonine synthase
rimM	Ribosome maturation factor RimM
der_2	GTPase Der
rlmN	Dual-specificity RNA methyltransferase RlmN
fabF_3	3-oxoacyl-[acyl-carrier-protein] synthase 2
group_7840	Hypothetical protein
sodB_2	Superoxide dismutase [Fe]
algB	Alginate biosynthesis transcriptional regulatory protein AlgB
def_1	Peptide deformylase
trpB	Tryptophan synthase beta chain
hisA	1-(5-phosphoribosyl)-5-[(5-phosphoribosylamino)methylideneamino] imidazole-4-carboxamide isomerase
thiC	Phosphomethylpyrimidine synthase
ispB	Octaprenyl diphosphate synthase
group_7886	Acyl carrier protein
pdtaR	Putative transcriptional regulatory protein pdtaR
ureC	Urease subunit alpha
pgsA	CDP-diacylglycerol--glycerol-3-phosphate 3-phosphatidyltransferase
hdfR_8	HTH-type transcriptional regulator HdfR
group_791	Hypothetical protein
uvrD	DNA helicase II
group_815	Hypothetical protein
cobP	Bifunctional adenosylcobalamin biosynthesis protein CobP
cobQ	Cobyric acid synthase
rsxB	Ion-translocating oxidoreductase complex subunit B
group_824	Hypothetical protein
panE	2-dehydropantoate 2-reductase
sbcB	Exodeoxyribonuclease I
group_828	Hypothetical protein
cysM	Cysteine synthase B
yohC	Inner membrane protein YohC
mgtA_1	GDP-mannose-dependent alpha-mannosyltransferase
purL	Phosphoribosylformylglycinamidine synthase
rnc	Ribonuclease 3
group_8299	Hypothetical protein
ftsW	Putative peptidoglycan glycosyltransferase FtsW
mnmG	tRNA uridine 5-carboxymethylaminomethyl modification enzyme MnmG
cfiB	2-oxoglutarate carboxylase small subunit
hmp_1	Hypothetical protein
yjjV	Putative metal-dependent hydrolase YjjV
dmdC_4	3-methylmercaptopropionyl-CoA dehydrogenase
group_836	Hypothetical protein
leuB	3-isopropylmalate dehydrogenase
gcvH_1	Glycine cleavage system H protein
uvrB	UvrABC system protein B
queD	6-carboxy-5,6,7,8-tetrahydropterin synthase
cheW_1	Chemotaxis protein CheW
rimO	Ribosomal protein S12 methylthiotransferase RimO
dnaE	DNA polymerase III subunit alpha
lysU	Lysine--tRNA ligase, heat inducible
ndk	Nucleoside diphosphate kinase
tgt	Queuine tRNA-ribosyltransferase
sucA	2-oxoglutarate dehydrogenase E1 component
fabB	3-oxoacyl-[acyl-carrier-protein] synthase 1
gcvR	Glycine cleavage system transcriptional repressor
anmK	Anhydro-N-acetylmuramic acid kinase
fusA	Elongation factor G 1
ribBA_1	Riboflavin biosynthesis protein RibBA
rlmL_2	Ribosomal RNA large subunit methyltransferase K/L
mpl	UDP-N-acetylmuramate--L-alanyl-gamma-D-glutamyl-meso-2,6-diaminoheptandioate ligase
occP	Octopine permease ATP-binding protein P
glnA	Glutamine synthetase
typA	GTP-binding protein TypA/BipA
fbp_1	Fructose-1,6-bisphosphatase class 1
tusC	Protein TusC
sir_2	Sulfite reductase [ferredoxin]
parC	DNA topoisomerase 4 subunit A
rluD	Ribosomal large subunit pseudouridine synthase D
gltB	Glutamate synthase [NADPH] large chain
aroK	Shikimate kinase 1
mmgC_1	Acyl-CoA dehydrogenase
secB	Protein-export protein SecB
mnmC_1	tRNA 5-methylaminomethyl-2-thiouridine biosynthesis bifunctional protein MnmC
bchI	Magnesium-chelatase 38 kDa subunit
ybiT	Putative ABC transporter ATP-binding protein YbiT
purM	Phosphoribosylformylglycinamidine cyclo-ligase
group_8889	Hypothetical protein
argJ	Arginine biosynthesis bifunctional protein ArgJ
purT	Formate-dependent phosphoribosylglycinamide formyltransferase
petB	Cytochrome b
pta	Phosphate acetyltransferase
rpsO	30S ribosomal protein S15
yhbY	RNA-binding protein YhbY
smpB	SsrA-binding protein
parA	Chromosome partitioning protein ParA
recG	ATP-dependent DNA helicase RecG
coaBC	Coenzyme A biosynthesis bifunctional protein CoaBC
trxA	Thioredoxin 1
group_8923	Hypothetical protein
group_8925	Hypothetical protein
ygfZ	tRNA-modifying protein YgfZ
tam_1	Trans-aconitate 2-methyltransferase
nuoC	NADH-quinone oxidoreductase subunit C/D
nuoE	NADH-quinone oxidoreductase subunit E
nuoF	NADH-quinone oxidoreductase subunit F
nuoN	NADH-quinone oxidoreductase subunit N
melD_2	Melibiose/raffinose/stachyose import permease protein MelD
ppsR	Phosphoenolpyruvate synthase regulatory protein
cmk	Cytidylate kinase
group_8977	Hypothetical protein
hom	Homoserine dehydrogenase
iscS_1	Cysteine desulfurase IscS
iscR	HTH-type transcriptional regulator IscR
sdhD	Succinate dehydrogenase hydrophobic membrane anchor subunit
fabD_2	Malonyl CoA-acyl carrier protein transacylase
group_9022	Hypothetical protein
tctD	Transcriptional regulatory protein tctD
yhgF	Protein YhgF
pckA	Phosphoenolpyruvate carboxykinase (ATP)
rplJ	50S ribosomal protein L10
bfr_2	Bacterioferritin
ribA	Riboflavin biosynthesis protein
ctaD	Cytochrome c oxidase subunit 1
ychF	Ribosome-binding ATPase YchF
group_9043	Hypothetical protein
mfd	Transcription-repair-coupling factor
clpP_2	ATP-dependent Clp protease proteolytic subunit
hisZ	ATP phosphoribosyltransferase regulatory subunit
hfq	RNA-binding protein Hfq
serB2	Phosphoserine phosphatase SerB2
parE	DNA topoisomerase 4 subunit B
group_9059	Hypothetical protein
fklB_2	FKBP-type 22 kDa peptidyl-prolyl cis-trans isomerase
rpsT	30S ribosomal protein S20
clpB	Chaperone protein ClpB
maeB	NADP-dependent malic enzyme
ureA	Urease subunit gamma
regA	Photosynthetic apparatus regulatory protein RegA
group_911	Hypothetical protein
pdxB	Erythronate-4-phosphate dehydrogenase
group_917	Hypothetical protein
folK	2-amino-4-hydroxy-6-hydroxymethyldihydropteridine pyrophosphokinase
group_9308	Hypothetical protein
group_932	Hypothetical protein
gyrA	DNA gyrase subunit A
copA_1	Copper-exporting P-type ATPase
bioC	Malonyl-[acyl-carrier protein] O-methyltransferase
cheR2	Chemotaxis protein methyltransferase Cher2
nadA	Quinolinate synthase A
tolQ_2	Tol-Pal system protein TolQ
ruvB_1	Holliday junction ATP-dependent DNA helicase RuvB
glnQ_4	Glutamine transport ATP-binding protein GlnQ
sspA	Stringent starvation protein A
tldD	Metalloprotease TldD
ldc	Lysine/ornithine decarboxylase
truB	tRNA pseudouridine synthase B
rimP	Ribosome maturation factor RimP
carA	Carbamoyl-phosphate synthase small chain
atpB	ATP synthase subunit a
oxyR	Hydrogen peroxide-inducible genes activator
argH	Argininosuccinate lyase
ubiD	3-octaprenyl-4-hydroxybenzoate carboxy-lyase
group_9482	Hypothetical protein
argA	Amino-acid acetyltransferase
group_9500	Hypothetical protein
rpoD	RNA polymerase sigma factor RpoD
yhfA	Protein YhfA
argC	N-acetyl-gamma-glutamyl-phosphate reductase
nuoI	NADH-quinone oxidoreductase subunit I
dasC_2	Diacetylchitobiose uptake system permease protein DasC
accD	Acetyl-coenzyme A carboxylase carboxyl transferase subunit beta
asd	Aspartate-semialdehyde dehydrogenase
sigW	ECF RNA polymerase sigma factor SigW
ccmB	Heme exporter protein B
kdsA	2-dehydro-3-deoxyphosphooctonate aldolase
skp	Hypothetical protein
trmD	tRNA (guanine-N(1)-)-methyltransferase
yceD	Large ribosomal RNA subunit accumulation protein YceD
group_9576	Hypothetical protein
yafJ	Putative glutamine amidotransferase YafJ
uvrA_2	UvrABC system protein A
xseB	Exodeoxyribonuclease 7 small subunit
trkA	Trk system potassium uptake protein TrkA
fadB_2	Fatty acid oxidation complex subunit alpha
glnL	Sensory histidine kinase/phosphatase NtrB
hisE	Phosphoribosyl-ATP pyrophosphatase
hslV	ATP-dependent protease subunit HslV
phaJ	(R)-specific enoyl-CoA hydratase
livH_2	High-affinity branched-chain amino acid transport system permease protein LivH
livF_1	High-affinity branched-chain amino acid transport ATP-binding protein LivF
aceE	Pyruvate dehydrogenase E1 component
group_9605	Hypothetical protein
bbsG	(R)-benzylsuccinyl-CoA dehydrogenase
gacA	Response regulator GacA
speA	Biosynthetic arginine decarboxylase
apeB	Putative M18 family aminopeptidase 2
fis	DNA-binding protein Fis
dnaJ	Chaperone protein DnaJ
ppsA	Phosphoenolpyruvate synthase
prpB	2-methylisocitrate lyase
proB	Glutamate 5-kinase
htpX	Protease HtpX
group_972	Putative HTH-type transcriptional regulator
ltaE_1	Low specificity L-threonine aldolase
nagAa	Naphthalene 1,2-dioxygenase/salicylate 5-hydroxylase systems, ferredoxin--NAD(P)(+), reductase component
estB	Carboxylesterase 2
tyrR_1	Transcriptional regulatory protein TyrR

## Sheet: TABLE S5
TABLE S5 FastANI analysis of nodule-isolated Pseudomonas strains with closely related type strains.
Strain	1	2	3	4	5	6	7	8	9	10	11	12	13	14	15	16	17	18	19	20	21
1. Pseudomonas monachiensis PLb12AT	100	99.9946	99.9944	94.139	92.3648	92.2741	92.2611	92.2537	92.2442	88.1383	84.7172	84.6797	84.6467	84.6437	84.6132	84.5991	84.2173	84.1984	83.8269	83.761	83.7061
2. Pseudomonas monachiensis LLb11B	99.9946	100	99.9979	94.096	92.2951	92.2631	92.2701	92.2277	92.2522	88.0249	84.6987	84.6265	84.646	84.6254	84.6135	84.6146	84.1668	84.1602	83.8685	83.7971	83.7501
3. Pseudomonas monachiensis QLb11B	99.9944	99.9979	100	94.1027	92.2896	92.2502	92.2587	92.2311	92.2565	88.0741	84.6226	84.6043	84.6494	84.6583	84.6097	84.5851	84.2227	84.1527	83.8144	83.7251	83.7504
4. Pseudomonas jessenii DSM 17150T	94.139	94.096	94.1027	100	92.4629	92.42	92.4323	92.4371	92.4398	87.9208	84.7488	84.6745	84.6952	84.7003	84.6875	84.7068	84.5386	84.4196	83.7976	83.7425	83.723
5. Pseudomonas azerbijanorientalis SWRI123T	92.3648	92.2951	92.2896	92.4629	100	97.4072	97.3805	92.2371	97.4081	87.6529	84.7869	84.717	84.6909	84.6858	84.6466	84.6847	84.3194	84.1798	83.7561	83.6321	83.6892
6. Pseudomonas azerbijanorientalis QLc11A	92.2741	92.2631	92.2502	92.42	97.4072	100	99.9977	92.1637	99.9985	87.6152	84.7469	84.7138	84.7538	84.7974	84.7013	84.6797	84.3069	84.2757	83.7773	83.7699	83.7328
7. Pseudomonas azerbijanorientalis PLb11B	92.2611	92.2701	92.2587	92.4323	97.3805	99.9977	100	92.1771	99.9953	87.5974	84.7741	84.7134	84.6773	84.6433	84.6292	84.606	84.1876	84.2665	83.7063	83.7972	83.7598
8. Pseudomonas laurylsulfativorans AP3_22T	92.2537	92.2277	92.2311	92.4371	92.2371	92.1637	92.1771	100	92.2401	87.6802	84.3965	84.3814	84.4071	84.3813	84.3598	84.4046	84.1253	84.0054	83.5154	83.6486	83.6048
9. Pseudomonas azerbijanorientalis LLb12B	92.2442	92.2522	92.2565	92.4398	97.4081	99.9985	99.9953	92.2401	100	87.6934	84.7651	84.6468	84.6646	84.6562	84.6523	84.5486	84.1468	84.2311	83.759	83.6954	83.6393
10. Pseudomonas azerbaijanoccidentalis SWRI74T	88.1383	88.0249	88.0741	87.9208	87.6529	87.6152	87.5974	87.6802	87.6934	100	84.265	84.1914	84.1699	84.1524	84.1644	84.2518	83.9046	83.8275	83.283	83.2773	83.2446
11. Pseudomonas zarinae SWRI108T	84.7172	84.6987	84.6226	84.7488	84.7869	84.7469	84.7741	84.3965	84.7651	84.265	100	98.2923	98.2906	98.3163	98.261	98.3076	88.5946	88.5691	83.819	83.8507	83.8265
12. Pseudomonas zarinae Qb2C1	84.6797	84.6265	84.6043	84.6745	84.717	84.7138	84.7134	84.3814	84.6468	84.1914	98.2923	100	99.9976	99.9973	99.9957	99.9946	88.6687	88.7287	84.0107	83.8982	83.9338
13. Pseudomonas zarinae Yb2C2	84.6467	84.646	84.6494	84.6952	84.6909	84.7538	84.6773	84.4071	84.6646	84.1699	98.2906	99.9976	100	99.9962	99.9937	99.9971	88.7486	88.6219	83.9429	83.8607	83.9293
14. Pseudomonas zarinae Lb2C1-1	84.6437	84.6254	84.6583	84.7003	84.6858	84.7974	84.6433	84.3813	84.6562	84.1524	98.3163	99.9973	99.9962	100	99.996	99.9988	88.7331	88.7169	83.9142	83.8565	83.8035
15. Pseudomonas zarinae Qb2C2	84.6132	84.6135	84.6097	84.6875	84.6466	84.7013	84.6292	84.3598	84.6523	84.1644	98.261	99.9957	99.9937	99.996	100	99.9993	88.6988	88.6748	83.7774	83.8275	83.7689
16. Pseudomonas zarinae Lb2C2	84.5991	84.6146	84.5851	84.7068	84.6847	84.6797	84.606	84.4046	84.5486	84.2518	98.3076	99.9946	99.9971	99.9988	99.9993	100	88.7113	88.601	83.932	83.9327	83.9239
17. Pseudomonas alvandae SWRI17T	84.2173	84.1668	84.2227	84.5386	84.3194	84.3069	84.1876	84.1253	84.1468	83.9046	88.5946	88.6687	88.7486	88.7331	88.6988	88.7113	100	98.6837	83.4659	83.415	83.3066
18. Pseudomonas alvandae BP11-1-1	84.1984	84.1602	84.1527	84.4196	84.1798	84.2757	84.2665	84.0054	84.2311	83.8275	88.5691	88.7287	88.6219	88.7169	88.6748	88.601	98.6837	100	83.3967	83.3087	83.2994
19. Pseudomonas marginalis DSM 13124T	83.8269	83.8685	83.8144	83.7976	83.7561	83.7773	83.7063	83.5154	83.759	83.283	83.819	84.0107	83.9429	83.9142	83.7774	83.932	83.4659	83.3967	100	99.1085	99.1019
20. Pseudomonas marginalis Qb1D1	83.761	83.7971	83.7251	83.7425	83.6321	83.7699	83.7972	83.6486	83.6954	83.2773	83.8507	83.8982	83.8607	83.8565	83.8275	83.9327	83.415	83.3087	99.1085	100	99.9938
21. Pseudomonas marginalis Qb1D2	83.7061	83.7501	83.7504	83.723	83.6892	83.7328	83.7598	83.6048	83.6393	83.2446	83.8265	83.9338	83.9293	83.8035	83.7689	83.9239	83.3066	83.2994	99.1019	99.9938	100
Box colour: Red to blue colours indicate highest to lowest identities, respectively.

## Sheet: TABLE S6
TABLE S6 OrthoANI analysis of Pseudomonas strains LLb11B, PLb12AT, and QLb11B with closely related type strains.
Strain	1	2	3	4	5
1. Pseudomonas monachiensis LLb11B	100	99.99	100	93.82	92.02
2. Pseudomonas monachiensis PLb12AT	99.99	100	99.99	93.89	92.01
3. Pseudomonas monachiensis QLb11B	100	99.99	100	93.91	92.03
4. Pseudomonas jessenii DSM 17150T	93.82	93.89	93.91	100	91.96
5. Pseudomonas laurylsulfativorans AP3_22T	92.02	92.01	92.03	91.96	100

## Sheet: TABLE S7
TABLE S7 Digital DNA-DNA hybridization analysis of Pseudomonas strains LLb11B, PLb12AT, and QLb11B with closely related type strains.
Strain	1	2	3	4	5
1. Pseudomonas monachiensis LLb11B	100	100	100	54.2	45.8
2. Pseudomonas monachiensis PLb12AT	100	100	100	54.2	45.8
3. Pseudomonas monachiensis QLb11B	100	100	100	54.2	45.8
4. Pseudomonas jessenii DSM 17150T	54.2	54.2	54.2	100	46.3
5. Pseudomonas laurylsulfativorans AP3_22T	45.8	45.8	45.8	46.3	100

## Sheet: TABLE S8
TABLE S8 Species assignment of Pseudomonas strain PLb12AT by the GTDB-Tk database.
Close strain	NCBI accession	ANI value	Type strain
Pseudomonas sp. Root71	GCF_001429045.1	99.57	No
Pseudomonas sp. C8	GCF_000967965.1	94.63	No
Pseudomonas sp. ACN8	GCF_002303925.1	94.23	No
Pseudomonas sp. PS900	GCF_902498135.1	94.15	No
Pseudomonas sp. GM74	GCF_000282455.1	94.06	No
Pseudomonas jessenii DSM 17150T	GCF_002236115.1	94.01	Yes
Pseudomonas sp. GL_B_12	GCF_019955895.1	93.98	No
Pseudomonas sp. GV085	GCF_003050925.1	92.75	No
Pseudomonas sp. GM49	GCF_000282355.1	92.11	No
Pseudomonas laurylsulfatiphila AP3_16T	GCF_002934665.1	92.05	Yes
Pseudomonas laurylsulfativorans AP3_22T	GCF_002906155.1	91.91	Yes
Pseudomonas sp. A_R_19	GCF_019956575.1	91.8	No
Pseudomonas sp. LY3	GCF_003258965.1	91.78	No
Pseudomonas sp. B28(2017)	GCF_002113025.1	91.77	No
Pseudomonas sp. S613	GCF_001317545.1	91.7	No
Pseudomonas sp. GM48	GCF_000282335.1	91.7	No
Pseudomonas sp. PB101	GCF_009764265.1	91.65	No
Pseudomonas sp. R37(2017)	GCF_002113375.1	91.6	No

## Sheet: TABLE S9
TABLE S9 Phenotypic characterization of Pseudomonas monachiensis sp. nov.
Characteristics	1	2	3	4	5
Antibiotics (µg/mL)
Ampicillin 100	R	R	R	R	R
Carbenicillin 100	R	R	R	R	R
Fosfomycin 50	S+	S+	S+	Sw	S+
Gentamycin 15	R	R	R	R	R
Kanamycin 50	Sw	Sw	Sw	Sw	Sw
Neomycin 50	R	R	R	R	R
Spectinomycin 100	R	R	R	R	R
Streptomycin 100	R	R	R	R	R
Tetracycline hydrochloride 10	R	R	R	R	R
Growth temperature (°C)
4	+	+	+	+	-
24	+	+	+	+	+
28	+	+	+	+	+
37	+w	+w	+w	+w	+w
pH growth range (at 28 °C)	5 - 9	5 - 9	5 - 9	5 - 9	5 - 9
NaCl growth range (% w/v)	4.5 - 5	4.5 - 5	4.5 - 5	3	3 - 4
Major fatty acid compositiona
C10:0 3-OH	17.6	23.1	22.9	3.59	3.89
C12:0	1.4	---	---	4.52	4.09
C12:0 2-OH	3	3.4	3.5	2.68	3.17
C12:0 3-OH	10.7	12.9	12.8	3.91	4.22
C12:1 ω7c	1.8	---	---	---	---
C12:0 and C12:1 ω7c	---	3.3	3.3	---	---
C12:1 3-OH ω7c	10.4	13.5	13.4	---	---
C14:0 3-OH	1.9	2.3	2.3	---	---
C16:0	19.9	14.7	15	33.77	31.55
C16:1 ω7c	5	5.1	4.7	---	---
C16:1 ω7t	5.7	3.1	3.4	---	---
C17:0 cyclo	---	---	---	0.75	1.31
C17:0 cyclo ω7c	10.8	7.6	7.9	---	---
C18:0	1.2	1.5	1.4	---	---
C18:1 ω7c	4.2	4.9	4.7	10.56	11.22
C18:1 ω7t	2.3	0.9	0.9	---	---
C19:0 cyclo ω7c	1.1	0.8	0.8	---	---
unidentified	---	---	---	38.59	38.81
1: P. monachiensis sp. nov. LLb11B, 2: P. monachiensis sp. nov. PLb12AT, 3: P. monachiensis sp. nov. QLb11B, 4: Pseudomonas jessenii DSM 17150T, 5: Pseudomonas laurylsulfativorans AP3_22T.
R: resistance; S+: strong susceptibility; Sw: weak susceptibility; + strong growth; +w weak growth; - no growth observed.
aThe fatty acid data of the type strains were obtained from previous study (Furmanczyk et al., 2018).

[truncated: 3 more sheets: TABLE S10, TABLE S11, TABLE S12]
